# Supplementary material for: Transcriptome changes during the initiation and progression of Duchenne muscular dystrophy in Caenorhabditis elegans
Source: Hum Mol Genet. 2020 Mar 30;29(10):1607–23. doi: 10.1093/hmg/ddaa055 (PMC7322572; doi:10.1093/hmg/ddaa055)
Supplement: Supplementary_table_S3_ddaa055 [file supplementary_table_s3_ddaa055.xlsx]

## Sheet: Summary
WBGene Name	Name	Description	wt_PRE	wt_POST	DP1_PRE	DP1_POST	DP1_PRE	DP2_POST	Blazie et al.	SUMO		Summary of the genes detected in this study
WBGene00006439	ant-1.1	ant-1.1 encodes one of four C. elegans mitochondrial adenine nucleotide transporters; by homology, ANT-1.1 is predicted to facilitate ADP/ATP exchange between the cytosol and mitochondria; ant-1.1 is an essential gene, required for embryogenesis as well as for normal postembryonic body size and adult lifespan; in addition, ANT-1.1 plays a critical role in promoting somatic and germline programmed…	57.36	29.29	74.02	54.87	281.98	47.17	*
WBGene00006926	vit-2	vit-2 encodes the vitellogenin homolog YP170; vit-2 is expressed in the adult hermaphrodite intestine and VIT-2 is secreted into the pseudocoelomic space before being taken up by developing oocytes; vit-2 expression is regulated in a sex-, stage-, and tissue-specific manner by the ELT-2/GATA and MAB-3 transcription factors.	31.37	220.72	6.17	197.62	15.12	63.77	*
WBGene00001971	hmg-1.1	hmg-1.1 encodes a member of the high mobility group (HMG) family of proteins.	66.91	38.92	72.26	80.49	72.01	113.32	*	*
WBGene00050939	C05G5.7	not known	30.97	24.76	41.36	7.75	242.48	78.85	*
WBGene00010962	ctc-3	The ctc-3 gene resides on the mitochondrial chromosome, and encodes the protein cytochrome c oxidase subunit 3; cytochrome c oxidase is the component of the respiratory chain that catalyzes the reduction of oxygen to water; CTC-3 is one of the 3 subunits (1-3) that forms the functional core of the enzyme complex.	82.28	63.42	144.37	79.29	18.04	15.17	*
WBGene00001940	his-66	his-66 encodes an H2B histone.	24.57	21.42	38.32	208.91	8.36	70.57	*
WBGene00001385	far-1	far-1 encodes a fatty acid/retinol binding protein; expressed throughout development with highest expression levels in L3 stage larvae and in adult males.	56.61	22.17	39.31	30.8	124.25	44.36	*	*
WBGene00006930	vit-6	vit-6 encodes a vitellogenin precursor protein that is cleaved in the body cavity into two smaller yolk proteins, YP115 and YP88; in C. elegans, vitellogenin genes exhibit stage-, sex-, and tissue-specific expression being expressed exclusively in the adult hermaphrodite intestine.	20.52	153.29	3.67	68.42	8.81	44.31	*
WBGene00022336	Y82E9BR.3	Y82E9BR.3 is an ortholog of human ATP5G1 (ATP synthase, H+ transporting, mitochondrial Fo complex, subunit C1 (subunit 9)), ATP5G2 (ATP synthase, H+ transporting, mitochondrial Fo complex, subunit C2 (subunit 9)) and ATP5G3 (ATP synthase, H+ transporting, mitochondrial Fo complex, subunit C3 (subunit 9)); Y82E9BR.3 is involved in embryo development, nematode larval development and receptor-mediat…	72.31	12.94	80.1	37.24	54.33	38.51	*
WBGene00010965	ctc-2	The ctc-2 gene resides on the mitochondrial chromosome, and encodes the protein cytochrome c oxidase subunit 2; cytochrome c oxidase is the component of the respiratory chain that catalyzes the reduction of oxygen to water; CTC-2 is one of the 3 subunits (1-3) that forms the functional core of the enzyme complex.	53.11	46.31	103	51.9	22.16	8.79	*
WBGene00010964	ctc-1	The ctc-1 gene resides on the mitochondrial chromosome, and encodes the protein cytochrome c oxidase subunit 1; CTC-1 functions as the catalytic subunit of the cytochrome c oxidase complex (also known as Complex IV) that is the terminal member of the electron transport chain that catalyzes the reduction of oxygen to water.	46.75	61.67	82.11	41.68	17.32	16.23	*
WBGene00001939	his-65	his-65 encodes an H2A histone.	28.16	26.64	22.35	130.06	12.7	43.34	*
WBGene00001168	eef-1A.1	eef-1A.1 encodes a translation elongation factor 1-alpha homolog that is required for embryonic viability, fertility, and germline maintenance; EEF-1A.1 is identical to EEF-1A.2	32.4	20.52	44.5	90.63	37.25	37.43	*
WBGene00009122	tct-1	tct-1 is an ortholog of human TPT1 (tumor protein, translationally-controlled 1); tct-1 is involved in embryo development, growth, locomotion, nematode larval development, receptor-mediated endocytosis and reproduction; tct-1 is localized to the endoplasmic reticulum.TCTP (translationally-controlled tumor protein) homolog	17.8	9.81	62.14	42.84	53.58	71.57	*
WBGene00001922	his-48	his-48 encodes an H2B histone; by homology, HIS-48 is predicted to function as a nucleosome component required for packaging of DNA into chromatin; his-48 is a replication-dependent histone locus that resides in a histone gene-rich region on chromosome IV.	19.73	16.66	20.67	131.76	4.66	54.94	*
WBGene00003370	mlc-2	mlc-2 encodes, along with mlc-1 and mlc-4, one of three C. elegans regulatory myosin light chains; MLC-2 is predicted to function as a regulator of myosin ATPase activity, and genetic studies indicate that MLC-2 is nearly essential in hermaphrodites for normal pharyngeal muscle function, but redundant with MLC-1, with which it is nearly identical, for proper bodywall muscle development; according…	34.17	4.9	39.38	20.41	65.01	74.78	*
WBGene00013859	ZC247.1	ZC247.1 is involved in apoptotic process, positive regulation of growth and reproduction.not known	66.2	81.04	45.18	22.1	11.31	10.6	*
WBGene00006764	unc-27	unc-27 encodes a troponin I isoform; unc-27 is required for coordinated motility and normal muscle morphology; structural analyses indicate that unc-27 is required for proper sarcomeric organization; unc-27/troponin I interacts with the body wall and pharynx types of troponin C; expression studies show that unc-27 is expressed in body wall, vulval and anal muscles.	6.64	3.97	6.19	6.82	176.85	28.44	*	*
WBGene00001932	his-58	his-58 encodes an H2B histone.	12.85	13.67	18.19	123.02	9.34	50.33	*
WBGene00004798	sip-1	sip-1 encodes a member of the small heat shock family of proteins; loss of sip-1 function via antisense or large-scale RNAi experiments results in embryonic lethality and in a small but reproducible reduction in lifespan in otherwise long-lived animals, respectively, suggesting that sip-1 plays a role in embryonic development as well as regulation of adult lifespan; in addition, expression of sip…	10.16	18.02	7.56	122.41	5.26	50.59	*
WBGene00000214	asp-1	asp-1 encodes a homolog of cathepsin D aspartic protease; it is transcribed exclusively in intestinal cells of the late embryo and early larvae and is not observed in older larvae or adults; ASP-1 is dispensable for neuronal degeneration.	39.42	18.83	52.8	51.27	31.66	19.42	*
WBGene00000779	cpn-3	cpn-3 encodes a calponin homolog, most closely related to its paralog CPN-4 in C. elegans; CPN-3 is more similar to the calponin paralogs transgelin (SM22 alpha) or neuronal protein NP25 than to calponin per se.	13.45	5.31	9.83	21.68	98.55	62.23	*	*
WBGene00004408	rla-0	rpa-0 encodes an acidic ribosomal subunit protein P0.	21.47	6.37	18.16	42.7	77.02	42.41	*
WBGene00002005	hsp-1	rpa-0 encodes an acidic ribosomal subunit protein P0.	5.24	10.41	8.05	14.9	129.07	39.57	*
WBGene00010419	H28O16.1	H28O16.1 encodes the C. elegans ortholog of the alpha subunit of mitochondrial ATP synthase.	18.73	8.4	16	21.03	59.14	74.25	*
WBGene00012179	W01D2.1	W01D2.1 is an ortholog of human RPL37 (ribosomal protein L37); W01D2.1 is involved in embryo development, nematode larval development and reproduction; W01D2.1 is a structural constituent of ribosome, based on protein domain information.not known	19.67	6.96	62.08	30.24	47.43	30.38	*
WBGene00010960	atp-6	The atp-6 gene resides on the mitochondrial chromosome, and encodes the protein ATP synthase subunit a; this is the C. elegans homolog of the MT-ATP6 mitochondrial membrane ATP synthase (Complex V).	32.02	35.08	77.68	34.99	4.71	4.76	*
WBGene00003920	par-5	PAR-5 encodes one of two C. elegans 14-3-3 proteins; par-5 is essential for early embryonic development, particularly for early embryonic asymmetry; PAR-5 also functions in a Wnt/MAPK signaling pathway to regulate the nuclear level of the POP-1/TCF transcription factor; PAR-5 has been shown to physically interact with a number of proteins, including those involved in G protein signaling pathways …	3.33	1.49	9.38	6.7	162.24	5.82	*
WBGene00000219	asp-6	aspartic protease.	25.06	35.59	37.63	52.99	16.17	17.5	*
WBGene00010966	nduo-3	The nduo-3 gene resides on the mitochondrial chromosome, and encodes the protein NADH-ubiquinone oxidoreductase chain 3; this is the C. elegans homolog of the core MT-ND3 of mitochondrial NADH:ubiquinone oxidoreductase (Complex I).	14.79	9.36	54.86	32.28	46.99	23.44	*
WBGene00000829	ctb-1	The ctb-1 gene resides on the mitochondrial chromosome, and encodes the cytochrome b protein of mitochondrial complex III; mutation of ctb-1 suppresses the slow embryonic development of isp-1 mutants, while enhancing their paraquat resistance.	32.37	52.67	52.89	21.68	11.61	10.3	*
WBGene00022738	ZK418.9	ZK418.9 encodes two proteins by alternative splicing, belonging to an ancient family of single-stranded nucleic acid-binding proteins, that are predicted to regulate gene expression through binding either mRNA or (locally) single-stranded DNA; they are most likely to specifically bind one or more discrete mRNAs and regulate their spatial localization or alternative splicing.	0.15	0.84	0.37	0.93	177.3	1.26	*
WBGene00002045	icd-1	icd-1 encodes the C. elegans ortholog of the beta-subunit of the nascent polypeptide-associated complex (betaNAC); during development, icd-1 activity is required for prevention of ced-4-dependent, but ced-3-independent, programmed cell death and for normal embryonic development; ICD-1 is widely expressed throughout development and colocalizes primarily with mitochondria.	16.06	16.43	24.84	30.3	54.89	37.3	*	*
WBGene00000066	act-4	act-4 encodes an actin isoform that is most similar to act-2 in amino acid sequence; an act-4 reporter gene is expressed in body wall and vulval muscles and the spermatheca.	19.99	11.02	13.16	19.64	56.41	50.41	*	*
WBGene00001502	ftt-2	ftt-2 encodes a 14-3-3 protein; FTT-2 is required for regulating the localization of the product of YAP-1, a Yes-associated protein (Yap) homolog, between the cytoplasm and the nucleus.	12.58	25.94	17.23	17.66	57.28	37.45	*	*
WBGene00001169	eef-1A.2	eef-1A.2 encodes a translation elongation factor 1-alpha homolog that is required for embryonic viability, fertility, and a normal postembryonic growth rate; eef-1A.2 encodes at least one alternatively spliced coding sequence identical to that of eef-1A.1.	7.28	5.98	16.91	19.91	62.36	52.63	*
WBGene00001427	fkb-2	fkb-2 encodes a peptidylprolyl cis/trans isomerase homologous to the mammalian FK506 immunosuppressant-binding protein 1A (FKBP1A, OMIM:186945, mutations associated with myocardial noncompaction); by homology, FKB-2 could function in a number of processes including protein folding, signal transduction, and regulation of muscle contraction; however, the precise role of FKB-2 in C. elegans developm…	10	6.23	12.18	19.29	63.46	47.46	*
WBGene00001921	his-47	his-47 encodes an H2A histone; by homology, HIS-47 is predicted to function as a nucleosome component required for packaging of DNA into chromatin; his-47 is a replication-dependent histone locus that resides in a histone gene-rich region on chromosome IV.	9.88	14.85	14.3	73.91	7	31.46	*
WBGene00006725	ubl-1	ubl-1 encodes a protein similar to Drosophila ubiquitin/ ribosomal protein S27a that affects body length, fertility, and larval viability.	22.02	7.31	42.21	29.51	24.19	23.32	*
WBGene00015514	C06A8.3	C06A8.3 encodes, along with ZK970.7, one of two C. elegans proteins with similarity to the Onchocerca volvulus Ov17 hypodermal antigen.	28.37	7.6	39.51	21.67	30	18.98	*	*
WBGene00001854	hil-3	hil-3 is an ortholog of human H1F0 (H1 histone 0), HIST1H1E (histone cluster 1, H1e), HIST1H1D (histone cluster 1, H1d), HIST1H1B (histone cluster 1, H1b), HIST1H1C (histone cluster 1, H1c), HIST1H1A (histone cluster 1, H1a) and HIST1H1T (histone cluster 1, H1t); hil-3 is predicted to have DNA binding activity, based on protein domain information.HIstone H1 Like	18.59	10.08	3.38	5.93	68.43	36.05	*
WBGene00009688	F44E5.1	F44E5.1 is involved in embryo development, growth, locomotion, nematode larval development, positive regulation of growth and reproduction.not known	22.91	3.04	69.1	26.9	2.96	14.67	*	*
WBGene00019466	tos-1	tos-1 is involved in nematode larval development.Target Of Splicing	38.27	41.73	27.67	16.96	4.45	5.12	*
WBGene00004409	rla-1	rla-1 encodes an acidic ribosomal subunit protein P1.	7.01	3.4	35.24	20.2	44.85	20.03	*
WBGene00010556	rack-1	rack-1 encodes a seven-WD repeat-containing protein that is the C. elegans ortholog of vertebrate Receptor for Activated C Kinase (Rack1); rack-1 is required cell autonomously for VD/DD motor axon pathfinding; rack-1 is also required for gonadal distal tip cell migration and for normal brood sizes; genetic analyses indicate that rack-1 functions in the same pathway with ced-10/Rac and unc-115/abL…	12.33	6.56	16.68	30.94	36.52	25.45	*
WBGene00000552	cmd-1	cmd-1 encodes a putative homolog of calmodulin 1 that affects growth rate and fertility.	10.21	8.17	16.94	16.5	39.54	34.27	*	*
WBGene00021350	Y37E3.8	Y37E3.8 is an ortholog of human RPL27A (ribosomal protein L27a); Y37E3.8 is involved in embryo development.not known	16.31	4.24	42.6	25.81	18.81	14.38	*
WBGene00004990	spp-5	spp-5 encodes a caenopore, a saposin (B) domain-containing protein that is a member of the saposin-like protein (SAPLIP) superfamily containing mammalian NK-lysin and granulysin and the protozoan amoebapore-like proteins; SPP-5 exhibits pore-forming activity and functions as an effector of innate immunity, demonstrating antimicrobial activity against both Gram-positive and Gram-negative bacteria;…	20.43	5.7	61.41	23.62	5.23	4.19	*
WBGene00001898	his-24	his-24 encodes one of eight C. elegans H1 linker histones; HIS-24, along with the histone deacetylase SIR-2.1 and the Enhancer of zeste E(Z) ortholog MES-2, plays a key role in heterochromatin regulation and thus, in regulation of fertility and embryonic development; specifically, HIS-24 and SIR-2.1 are essential for maintenance of the histone H3K27me3 mark at subtelomeric regions in the C. elega…	4.75	8.9	6.16	7.46	50.13	36.84	*	*
WBGene00000065	act-3	act-3 encodes an invertebrate actin, highly similar to ACT-1, ACT-2, and ACT-4, that functions in body wall muscle; act-3 functions with two other action isoforms, act-1 and act-2, to control cytoplasmic microfilament function in the early embryo.	12.59	7.9	8.4	13.24	34.06	37.69	*
WBGene00001386	far-2	far-2 encodes a protein similar to a class of secreted fatty acid and retinol-binding proteins expressed in parasitic nematodes and secreted in the surrounding tissues of the host; expressed in body wall muscle and vulval cells of adult hermaphrodites, and transcript levels progressively increase during development.	5.4	23.89	4.86	34.25	15.81	28.55	*	*
WBGene00000140	anc-1	anc-1 encodes a protein, orthologous to Drosophila MSP 300 and mammalian SYNE1 and SYNE2 proteins; ANC-1 has coiled regions, a nuclear envelope localization domain (the KASH domain) and an actin-binding domain; ANC-1 affects the positioning of nuclei and mitochondria within the cytoskeleton; ANC-1 is expressed in the cytoplasm, but is localized to the nuclear periphery in an UNC-84 dependent mann…	28.14	35.44	22.13	9.02	8.86	8.26	*
WBGene00012140	T28F4.5	The T28F4.5 gene encodes a homolog of Death Associated Protein 1 (DAP-1) protein that may be involved in apoptosis.	23.98	17.58	15.48	19.61	22.24	12.18	*
WBGene00022410	Y97E10C.1	not known	4.42	2.96	19.22	5.79	48.89	27.93	*
WBGene00008262	ril-1	ril-1 is involved in determination of adult lifespan, embryo development, nematode larval development and reproduction.RNAi-Induced Longevity	14.02	12.18	22.87	13.12	23.67	22.45	*
WBGene00001911	his-37	his-37 encodes an H4 histone.	23.2	5.29	20.72	14.44	23.73	18.4	*
WBGene00022497	Y119D3B.21	not known	13.76	9.29	31.4	23	20.1	7.97	*
WBGene00012382	ttr-16	TransThyretin-Related family domain	14.95	1.61	16.22	11.1	41.39	17.38	*
WBGene00000802	crt-1	crt-1 encodes an ortholog of calreticulin (a calcium-binding molecular chaperone of the endoplasmic reticulum); crt-1 is dispensable for viability, but required for normal sperm development, male mating efficiency, some forms of necrotic cell death, and hermaphrodite fertility at high temperatures (which may reflect a stress response); crt-1 expression is induced by stress; CRT-1 protein binds Ca…	21.37	13.37	16.72	26.81	9.14	14.87	*
WBGene00006929	vit-5	vit-5 encodes a vitellogenin, a lipid-binding protein precursor related to vertebrate vitellogenins and mammalian ApoB-100, a core LDL particle constituent; by homology, VIT-5 is predicted to function as a lipid transport protein; loss of vit-5 activity via large-scale RNA-mediated interference (RNAi) screens indicates that VIT-5 is required for embryogenesis and normal rates of postembryonic gro…	6.05	45	0.43	37.08	0.59	12.68	*
WBGene00001936	his-62	his-62 encodes an H2B histone.	13.26	5.02	9.95	48.71	4.63	20.09	*
WBGene00019322	ahcy-1	ahcy-1 encodes the C. elegans S-adenosylhomocysteine hydrolase (SAHH) ortholog; by homology, AHCY-1 is predicted to catalyze the hydrolysis of S-adenosyl-L-homocysteine to adenosine and L-homocysteine; loss of ahcy-1 activity via RNAi results in embryonic and larval lethality, abnormal body morphology, sick animals, and uncoordinated locomotion; Northern blot analyses indicate the ahcy-1 mRNA is …	6.3	11.61	6.69	17.48	32.44	26.79	*
WBGene00000733	col-160	col-160 is an ortholog of human MARCO (macrophage receptor with collagenous structure); col-160 is a structural constituent of cuticle, based on protein domain information.COLlagen	17.19	4.75	41.25	22.98	8.23	6.68	*
WBGene00001684	gpd-2	gpd-2 encodes one of four C. elegans glyceraldehyde-3-phosphate dehydrogenases (GAPDHs); by homology, GPD-2 is predicted to reversibly catalyze the oxidation and phosphorylation of glyceraldehyde-3-phosphate to 1,3-diphosphoglycerate during glycolysis; in C. elegans, GPD-2 and GPD-3 constitute the major GAPDH isoenzymes and are expressed at highest levels during postembryonic development, primari…	19.68	8.22	21.26	10.96	25.14	15.7	*	*
WBGene00006789	unc-54	unc-54 encodes a muscle myosin class II heavy chain (MHC B); UNC-54 is the major myosin heavy chain expressed in C. elegans and is required for locomotion and egg-laying; in vivo and in vitro, UNC-54 interacts with ITR-1, an IP3 receptor, and this interaction may provide a link between calcium signaling and the muscle cytoskeleton; UNC-54 is a thick filament component that is expressed in multipl…	15.25	11.86	10.11	9.57	33.8	19.22	*
WBGene00012354	W09C5.8	W09C5.8 encodes the C. elegans ortholog of the cytochrome c oxidase (COX) subunit IV (COX IV); loss of W09C5.8 activity via RNAi results in a shortened life span, reduced fertility, and defects in mitochondrial respiratory chain function.	12	5.57	29.04	27.43	10.32	15.42	*
WBGene00009394	clec-63	C-type LECtin	11.09	15.22	19.13	24.24	18.15	10.63	*
WBGene00002065	iff-2	iff-2 is an ortholog of human EIF5AL1 (eukaryotic translation initiation factor 5A-like 1), EIF5A (eukaryotic translation initiation factor 5A) and EIF5A2 (eukaryotic translation initiation factor 5A2); iff-2 is involved in embryo development, gamete generation, gonad morphogenesis, growth, hermaphrodite genitalia development, locomotion, nematode larval development, nematode male tail tip morpho…	10.58	2.14	23.04	12.13	28.65	21.1	*
WBGene00022089	Y69A2AR.18	Y69A2AR.18 is an ortholog of human ATP5C1 (ATP synthase, H+ transporting, mitochondrial F1 complex, gamma polypeptide 1); Y69A2AR.18 is involved in embryo development; Y69A2AR.18 is predicted to have proton-transporting ATP synthase activity, rotational mechanism and proton-transporting ATPase activity, rotational mechanism, based on protein domain information.not known	4.62	3.91	13.62	11.99	39.63	23.49	*
WBGene00002083	inf-1	inf-1 encodes a protein with high similarity to eukaryotic initiation factor 4A.	2.43	4.88	3.8	10.85	31.28	44.01	*
WBGene00195147	F14E5.8	not known	0.44	83.13	13.37	0	0	0	*
WBGene00019900	vdac-1	vdac-1 is an ortholog of human VDAC1 (voltage-dependent anion channel 1), VDAC3 (voltage-dependent anion channel 3) and VDAC2 (voltage-dependent anion channel 2); vdac-1 is involved in reproduction; vdac-1 is predicted to have voltage-gated anion channel activity, based on protein domain information.VDAC (Voltage Dependent Anion Channel) homolog	10.26	11.45	9.23	9.94	41.43	13.79	*
WBGene00004138	pqn-53	The protein product of this gene is predicted to contain a glutamine/asparagine (Q/N)-rich ( prion ) domain, by the algorithm of Michelitsch and Weissman (as of the WS77 release of WormBase, i.e., in wormpep77).	26.69	30.37	22.91	8.53	2.72	3.66	*
WBGene00002980	lgg-1	lgg-1 encodes the C. elegans ortholog of Saccharomyces cerevisiae Atg8p and mammalian MAP-LC3; by homology, LGG-1 is predicted to be required for the degradation of cellular components by autophagy; loss of lgg-1 function via RNAi indicates that, like several other C. elegans genes involved in autophagy, lgg-1 is essential for normal dauer morphogenesis and life-span extension; a GFP::LGG-1 repor…	12.88	12.53	28.5	20.47	14.27	4.82	*
WBGene00003163	mdl-1	mdl-1 encodes a basic helix-loop-helix (bHLH) protein similar to the vertebrate MAD transcriptional regulators; in vitro, MDL-1 can heterodimerize, and bind an E-box DNA sequence, with MXL-1, a C. elegans MAX-like bHLH protein; when expressed in rat embryonic fibroblasts, MDL-1 is able to suppress c-MYC/RAS-induced cell transformation, in a manner dependent upon an intact, predicted SIN3 interact…	15.44	24.65	16.17	10.02	11.34	14.73	*
WBGene00019537	K08D12.3	K08D12.3 is orthologous to human ZNF9 (CNBP; OMIM:116955, mutated in myotonic dystrophy type 2) and ZCCHC13; like ZNF9, K08D12.3 is most conspicuously expressed in muscle cells; K08D12.3 is required for normal locomotion in mass RNAi assays, as well as for fertility, embryonic and larval viability, and general health.	4.46	5.87	5.95	13.08	39.1	23.29	*	*
WBGene00013489	col-42	col-42 is an ortholog of human MARCO (macrophage receptor with collagenous structure), COL4A2 (collagen, type IV, alpha 2), COL11A1 (collagen, type XI, alpha 1), COL6A2 (collagen, type VI, alpha 2), COL11A2 (collagen, type XI, alpha 2), COL4A1 (collagen, type IV, alpha 1), COL4A5 (collagen, type IV, alpha 5), COL5A1 (collagen, type V, alpha 1), COL24A1 (collagen, type XXIV, alpha 1), COL6A1 (coll…	23.57	25.13	15.28	9.61	11.95	4.54	*
WBGene00003902	pab-1	pab-1 encodes a polyadenylate-binding protein (i.e., poly(A)-binding protein, or PAB); pab-1 is essential for germline proliferation, regulation of adult lifespan, and normal body size; PAB-1 forms a complex with ATX-2, the C. elegans ataxin 2 ortholog, which is also required for germline development; PAB-1 has been successfully used as an epitope-tagged transgenic reagent for tissue-specific iso…	3.06	5.82	4.72	8.62	43.56	22.77	*
WBGene00018731	F53A9.8	F53A9.8 is involved in defense response to Gram-positive bacterium.not known	24.06	6.32	36.97	16.29	0	3.34	*
WBGene00001900	his-26	his-26 encodes an H4 histone.	28.16	10.31	7.95	39.87	0	0.22	*
WBGene00003495	mup-2	mup-2 encodes the muscle contractile protein troponin T ( TnT ) homologous to vertebrate and invertebrate TnT and contains an invertebrate- specific COOH -terminal tail; mup-2 affects embryonic body wall muscle cell contraction, sarcomere organization, cell positioning, regulated muscle contraction in larval and adult body wall muscle, epidermal morphogenesis, and is required for proper function …	5.31	1.29	7.36	6.93	21.35	42.92	*
WBGene00013463	Y67H2A.5	Y67H2A.5 encodes a KASH domain (klarsicht, ANC-1 and Syne) protein; vertebrate KASH domain proteins include SYNE1 and SYNE2; most KASH domain proteins do not share primary sequence homology outside of their KASH domain; Y67H2A.5 is required for meiotic progression in the gonad and normal cell cycle progression in the early embryo; knock-down of Y67H2A.5 results in embryonic and larval lethalities…	3.86	4.55	17.95	15	23.24	20.49	*
WBGene00002265	lec-2	lec-2 encodes a tandem repeat type galectin (beta-galactosyl-binding lectin) containing two, tandemly arranged carbohydrate recognition domains; by homology, LEC-2 may play roles in cell adhesion and aggregation, proliferation, or programmed cell death.	16.49	13.33	27.27	23	1.35	2.97	*
WBGene00010957	nduo-6	The nduo-6 gene resides on the mitochondrial chromosome, and encodes the protein NADH-ubiquinone oxidoreductase chain 6; this is the C. elegans homolog of the core MT-ND6 of mitochondrial NADH:ubiquinone oxidoreductase (Complex I).	15.65	3.17	39.11	16.83	5.39	3.09
WBGene00010790	sodh-1	sodh-1 is involved in determination of adult lifespan; sodh-1 is predicted to have oxidoreductase activity and zinc ion binding activity, based on protein domain information.SOrbitol DeHydrogenase family	27.48	17.7	18.42	7.73	3.52	7.24	*	*
WBGene00009119	ndk-1	ndk-1 is an ortholog of human NME4 (NME/NM23 nucleoside diphosphate kinase 4), NME3 (NME/NM23 nucleoside diphosphate kinase 3), NME2 (NME/NM23 nucleoside diphosphate kinase 2) and NME1 (NME/NM23 nucleoside diphosphate kinase 1); ndk-1 is involved in embryo development, hermaphrodite genitalia development, nematode larval development, positive regulation of MAPK cascade, receptor-mediated endocyto…	8.28	8.1	20.23	20.54	13.27	10.9	*	*
WBGene00001888	his-14	his-14 encodes an H4 histone.	14.89	12.64	9.04	42.09	1.66	0.45	*
WBGene00001920	his-46	his-46 encodes an H4 histone.	5.92	9.82	7.64	31.46	21.07	4.66	*
WBGene00022235	sqd-1	sqd-1 is an ortholog of human HNRNPD (heterogeneous nuclear ribonucleoprotein D (AU-rich element RNA binding protein 1)), HNRNPDL (heterogeneous nuclear ribonucleoprotein D-like) and HNRNPAB (heterogeneous nuclear ribonucleoprotein A/B); sqd-1 is involved in reproduction; sqd-1 is predicted to have nucleic acid binding activity and nucleotide binding activity, based on protein domain information.…	5.19	10.62	8.89	5.43	28.76	20.89	*
WBGene00008505	F01G4.6	F01G4.6 is an ortholog of human SLC25A3 (solute carrier family 25 (mitochondrial carrier; phosphate carrier), member 3); F01G4.6 is involved in embryo development, hermaphrodite genitalia development, nematode larval development and reproduction.not known	11.16	6.86	17.05	14.16	16.76	13.55
WBGene00001930	his-56	his-56 encodes an H4 histone.	14.89	10.59	11.84	29.94	8.43	3.17	*
WBGene00003473	mtl-1	mtl-1 encodes one of two C. elegans metallothioneins, small, cysteine-rich, metal-binding proteins; MTL-1 functions in metal detoxification and homeostasis and in stress adaptation; in addition, mtl-1 plays a role in regulating growth and fertility; mtl-1 is constitutively expressed in the terminal bulb of the pharynx and expression is induced in larval intestinal cells following exposure to cadm…	3.52	4.96	37.82	31.96	0	0.33
WBGene00011273	R53.4	R53.4 encodes a mitochondrial ATP synthase subunit f homolog; R53.4 is predicated to be a member of the F(1)F(0)ATP synthase required for ATP synthesis; R53.4 is also required for expression of antimicrobial peptides in response to infection.	3.94	3.23	6.98	7.28	44.56	11.45	*
WBGene00019327	zip-2	zip-2 encodes a bZIP transcription factor; ZIP-2 activity is required for regulating one branch of the immune response pathway that responds to infection by virulent strains of the bacterial pathogen Pseudomonas aeruginosa; specifically, ZIP-2 is required for inducing expression of a subset of infection response genes, including irg-1 and irg-2, and for full resistance to P. aeruginosa infection.	16.14	19.27	15.86	14.81	4.33	6.52	*
WBGene00004999	spp-14	SaPosin-like Protein family	10.52	2.39	39.78	8.26	11.27	3.45	*
WBGene00000472	cey-1	cey-1 encodes a protein with a cold-shock/Y-box domain that is expressed in early embryonic blastomeres (at the 15-cell stage, i.e., pre-gastrulation), but is normally repressed in early germline blastomeres by PIE-1.	4.86	2.06	3.06	5.1	39.04	20.77	*
WBGene00000063	act-1	act-1 encodes an actin isoform that is required for proper body wall muscle and pharyngeal muscle structures and the motility of animals; actins have highly similar amino acid sequences; ACT-1 is identical to ACT-3; act-1 functions redundantly with two other actin isoforms, act-2 and act-3, to control cytoplasmic microfilament function in the early embryo.	9.7	5.98	6.17	11.57	22.34	19.09	*
WBGene00009724	F45D3.4	not known	20.77	11.14	21.61	16.07	2.74	1.92	*
WBGene00000114	alh-8	alh-8 is orthologous to the human gene METHYLMALONATE-SEMIALDEHYDE DEHYDROGENASE (ALDH6A1; OMIM:603178), which when mutated leads to MMSDH deficiency.	5.74	11.22	9.62	9.33	15.57	21.87	*	*
WBGene00000479	cgh-1	cgh-1 encodes a putative DEAD-box RNA helicase, orthologous to budding yeast Dhh1p, fission yeast Ste13p, Drosophila ME31B, and human DDX6 (OMIM:600326); CGH-1 inhibits physiological apoptosis in oocytes, keeping it down to a normal level of ~50% in hermaphrodite gonads; independently of apoptosis, CGH-1 is also required for sperm function, oocyte fertilization, and early embryonic cytokinesis; b…	4.16	17.49	4.47	22.13	6.61	18.23	*
WBGene00014095	gdh-1	gdh-1 encodes a glutamate dehydrogenase, required in mass RNAi assays for normal fertility and rapid growth, that is expressed in larval and adult pharynx, intestine, and rectal gland cells; GDH-1 is orthologous to human GLUD1 (OMIM:138130, mutated in hyperinsulinemic hypoglycemia and hyperammonemia) and GLUD2 (OMIM:300144).	7.99	6.97	16.25	8.12	17.04	15.72	*
WBGene00004986	spp-1	spp-1 encodes a caenopore, a saposin (B) domain-containing protein that is a member of the saposin-like protein (SAPLIP) superfamily containing mammalian NK-lysin and granulysin and the protozoan amoebapore-like proteins; SPP-1 exhibits antibacterial activity in vitro and its expression in vivo is regulated by the DAF-2/insulin receptor signaling pathway and by the presence of bacterial pathogens…	18.98	1.45	30.85	16.49	3.74	0
WBGene00022122	trap-1	trap-1 is an ortholog of human SSR1 (signal sequence receptor, alpha); trap-1 is involved in embryo development.TRanslocon-Associated Protein	8.25	4.8	4.47	12.45	21.52	19.46	*	*
WBGene00000691	col-117	col-117 is an ortholog of human COL4A2 (collagen, type IV, alpha 2), COL11A1 (collagen, type XI, alpha 1), COL6A2 (collagen, type VI, alpha 2), COL11A2 (collagen, type XI, alpha 2), COL4A1 (collagen, type IV, alpha 1), COL4A5 (collagen, type IV, alpha 5), COL5A1 (collagen, type V, alpha 1), COL24A1 (collagen, type XXIV, alpha 1), COL6A1 (collagen, type VI, alpha 1), COL28A1 (collagen, type XXVIII…	26.87	4.78	22.79	6.97	6.17	3.26	*
WBGene00001167	eef-2	eef-2 encodes a homolog of translation elongation factor 2 (EF-2), a GTP-binding protein essential for the elongation phase of protein synthesis; eef-2 is required for embryogenesis and vulval morphogenesis, and is expressed during all stages of development, including the dauer larval stage.	9.88	7.41	7.69	19.55	13.89	11.42	*
WBGene00015102	cpg-2	cpg-2 encodes a chondroitin proteoglycan with six chitin-binding peritrophin-A domains and three mucin-like regions; CPG-2 is individually dispensable for normal embryonic development; however, CPG-2 and CPG-1 are jointly required for osmotic integrity of early embryos, error-free chromosomal segregation during meiosis, polar body extrusion, association of the sperm pronucleus/centrosome complex …	2.56	9.9	1.43	13.35	26.89	15.3	*
WBGene00002344	let-70	let-70 encodes a class I E2 ubiquitin conjugating enzyme; let-70 was identified in screens for essential genes and phenotypic analyses indicate that loss of let-70 activity results in embryonic and larval lethality with defects in sarcomere assembly; purified LET-70 can stimulate the self-ubiquitylation activities of CHN-1 and UFD-2, E4 ubiquitin conjugation factors and, in addition, can stimulat…	5.34	3.39	11.56	20.77	6.32	21.23	*
WBGene00001884	his-10	his-10 encodes an H4 histone.	7.35	9.82	10.75	38.22	1.66	0.67	*
WBGene00006754	unc-15	The unc-15 gene encodes a paramyosin ortholog; UNC-15 protein physically interacts with MHC A, one isoform of myosin heavy chain (MHC) in striated muscle; UNC-15 accumulation is decreased in the absence of UNC-54 (myosin B), implying that degradation of UNC-15 is inhibited by its binding myosin B; conversely, myosin B (but not MYO-3/myosin A) fails to accumulate in unc-15 mutants.	5.34	3.22	5.82	5.64	22.16	26.29	*	*
WBGene00016493	C37A2.7	C37A2.7 is an ortholog of human RPLP2 (ribosomal protein, large, P2); C37A2.7 is involved in embryo development and reproduction.not known	4.4	1.01	29.75	12.19	12.3	8.18	*
WBGene00000881	cyn-5	cyn-5 encodes a cyclophilin that is functional in vitro and is predicted to be a secreted protein that is structurally most similar to human cyclophilin B; expressed in the intestine.	12.22	4.08	19.76	10.16	14.32	7.17	*
WBGene00000594	col-3	col-3 encodes a collagen protein that affects body morphogenesis, larval viability, and locomotion in large scale RNAi screens; mRNA is expressed during all developmental stages examined (in embryos, during the L2 to dauer molt, during the dauer to L4 larval molt, and during the L4 to adult molt).	25.11	4.56	21.55	6.71	4.72	3.41	*
WBGene00000064	act-2	act-2 encodes one of five C. elegans actins; act-2 functions redundantly in early embryonic cortical microfilaments with act-1 and act-3, and dominant mutations in act-2 result in uncoordinated locomotion; an ACT-2::GFP reporter fusion is expressed in the cytoplasm of embryonic cells and is also found in contractile filaments in adult muscle cells.	7.53	10.71	4.66	19.35	9.95	13.66	*	*
WBGene00001917	his-43	his-43 encodes an H2A histone.	14.64	7.22	4.24	36.13	0	3.58	*
WBGene00012471	Y17G7B.20	Y17G7B.20 is involved in body morphogenesis, positive regulation of growth and reproduction.not known	8.94	15.1	15.6	9.82	7.06	9.17	*
WBGene00004078	pos-1	pos-1 encodes a CCCH-type zinc-finger protein; during embryogenesis, maternally provided POS-1 is essential for proper fate specification of germ cells, intestine, pharynx, and hypodermis; POS-1 s role in cell fate specification is likely as a translational regulator, as POS-1 is required, in posterior blastomeres, for positive regulation of apx-1 mRNA translation and negative regulation of glp-1…	2.02	10.11	0.54	23.53	3.75	25.44	*
WBGene00006728	ubq-2	ubq-2 encodes a bifunctional protein that contains two domains; an N-terminal ubiquitin peptide, and a C-terminal large ribosomal subunit protein L40 peptide.	6.42	2.21	23.67	17.98	4.81	10.09	*
WBGene00004736	sca-1	The sca-1 gene encodes a sarco-endoplasmic reticulum Ca[2+] ATPase homolog that is required for development and muscle function; sca-1 is also a ortholog of human ATP2A1 (OMIM:108730), which when mutated leads to Darier-White disease (OMIM:124200).	10.6	7.97	7.77	6.52	16.49	15.29	*	*
WBGene00001564	icl-1	icl-1 encodes a predicted isocitrate lyase/malate synthase, an enzyme known to function in the glyoxylate cycle; ICL-1 was identified in a screen for proteins that interact with GEX-3, a homolog of human HEM-2 which is required for embryonic development; ICL-1 is required for embryonic morphogenesis and appears to act downstream of DAF-16 to influence lifespan.	24.33	15.54	3.71	5.38	6.17	9.19	*
WBGene00206419	R106.5	not known	0	2.21	7.91	6.22	9.43	38.3	*
WBGene00006587	tnt-2	tnt-2 is an ortholog of human TNNT1 (troponin T type 1 (skeletal, slow)), TNNT3 (troponin T type 3 (skeletal, fast)) and TNNT2 (troponin T type 2 (cardiac)); tnt-2 is involved in locomotion.TropoNin T	10.86	4.21	4.98	5.24	24.25	14.51	*	*
WBGene00000229	atp-2	atp-2 encodes the beta subunit of the soluble, catalytic F1 portion of ATP synthase (mitochondrial respiratory chain [MRC] complex V); atp-2 activity is required for embryonic and larval development past the L3 stage, as well as for normal mobility, pharyngeal pumping, defecation, growth rate, and larval lifespan; in males, atp-2 activity is also required cell autonomously in male-specific sensor…	8.89	4.49	13.43	11.14	11.17	14.9	*
WBGene00020181	T02H6.11	T02H6.11 is an ortholog of human UQCRB (ubiquinol-cytochrome c reductase binding protein); T02H6.11 is involved in apoptotic process, body morphogenesis, determination of adult lifespan, embryo development, nematode larval development, oogenesis and positive regulation of growth.not known	7.08	6.07	16.24	11.14	10.95	12.13	*	*
WBGene00000781	cpr-1	cpr-1 encodes a cysteine protease of the cathepsin B-like cysteine protease family; cpr-1 appears to be required for embryogenesis; cpr-1 is specifically expressed in the gut of all stages except the embryo and around developing embryos in the gonad; expression of cpr-1 is regulated by three promoter GATA motifs.	11.39	17.64	14.42	14.49	3.47	1.93	*	*
WBGene00007646	nkb-1	nkb-1 is an ortholog of human ATP1B3 (ATPase, Na+/K+ transporting, beta 3 polypeptide), ATP1B2 (ATPase, Na+/K+ transporting, beta 2 polypeptide), ATP1B4 (ATPase, Na+/K+ transporting, beta 4 polypeptide), ATP1B1 (ATPase, Na+/K+ transporting, beta 1 polypeptide) and ATP4B (ATPase, H+/K+ exchanging, beta polypeptide); nkb-1 is involved in body morphogenesis, embryo development, locomotion, nematode …	3.23	8.96	4.95	3.37	36.05	6.62	*
WBGene00004410	rla-2	rla-2 encodes an acidic ribosomal subunit protein P2.	5.16	1.51	18.73	11.34	16.07	9.61	*
WBGene00001929	his-55	his-55 encodes an H3 histone; by homology, HIS-55 is predicted to function as a nucleosome component required for packaging of DNA into chromatin; his-55 is a replication-dependent histone locus that resides in a histone gene-rich region on chromosome IV.	9.67	5.82	3.02	30.45	0	13.12	*
WBGene00001685	gpd-3	gpd-3 encodes a predicted glyceraldehyde 3-phosphate dehydrogenase that affects embryonic viability; GPD-3 interacts with LIN-2 in two-hybrid assays.	6.2	3.57	13.44	7.62	23.74	7.26	*
WBGene00045394	ZK813.7	not known	8.2	25.05	0.31	21.16	0	7.11
WBGene00009621	fipr-21	FIP (Fungus-Induced Protein) Related	19.81	3.04	22.59	13.43	0	2.7		*
WBGene00011392	sbt-1	sbt-1 encodes the C. elegans ortholog of the neuroendocrine chaperone 7B2; by homology, SBT-1 is predicted to function in the maturation/activation of the EGL-3/PC2 proprotein convertase; accordingly, mass spectrometry analysis indicates that sbt-1 activity is required for production of some neuropeptides; sbt-1 mutant animals are also aldicarb resistant, suggesting that SBT-1 is required for nor…	10.93	5.1	12.69	3.89	18.78	9.71	*
WBGene00001918	his-44	his-44 encodes an H2B histone.	6.88	3.99	10.49	27.97	8.42	3.14	*
WBGene00001931	his-57	his-57 encodes an H2A histone.	5.5	5.58	5.69	28.78	2.26	12.91	*
WBGene00009723	F45D3.3	not known	14.56	12.4	20.47	5.62	1.21	6.33	*
WBGene00000183	arf-3	arf-3 encodes a member of the ADP-ribosylation factor related protein family; likely expressed in touch receptors and regulated by MEC-3.	2.25	6.61	9.1	9.04	15.04	18.3	*
WBGene00003369	mlc-1	mlc-1 encodes a muscle regulatory myosin light chain that is nearly identical to MLC-2 and functions redundantly with MLC-2 in the body-wall and in pharyngeal muscle to affect L1 larval viability, elongation, and pharyngeal and body-wall muscle development, and also affects locomotion and growth; expressed in the body-wall muscles, pharyngeal muscles, and vulval muscles.	6	2.19	3.92	5.49	23.38	19.25	*	*
WBGene00004143	pqn-59	pqn-59 encodes a protein containing a glutamine/asparagine (Q/N)-rich domain and similarity to the vertebrate ubiquitin-associated proteins UBAP2 and UBAP2L; microarray experiments indicate that pqn-59 is expressed maternally and embryonically and in situ hybridization studies show that pqn-59 mRNA exhibits strong germline expression; loss of pqn-59 activity via RNAi in a wild-type background res…	4.37	8.39	6.57	13.26	21.18	6.23	*
WBGene00019381	K04C2.3	not known	6.01	4.51	0.61	4.81	27.97	15.14	*
WBGene00006959	xbp-1	xbp-1 encodes a bZIP transcription factor orthologous to yeast Hac1 and mammalian X box-binding protein 1 (XBP-1, OMIM:194355); XBP-1 is required for the unfolded protein response (UPR) that counteracts cellular stress induced by accumulation of unfolded proteins in the endoplasmic reticulum (ER); xbp-1 mRNA is spliced by the IRE-1 endoribonuclease to promote translation of transcriptionally acti…	7.62	5.85	9.08	7.96	17.97	10.39	*
WBGene00006924	vig-1	vig-1 encodes a predicted RNA-binding protein orthologous to Drosophila VIG (Vasa Intronic Gene); vig-1 activity is required for proper function of the let-7 miRNA in vivo and thus, for regulating the transition from late larval to adult cell fates; VIG-1 is a component of the 250 kDa RNA-induced silencing complex (RISC) complex and co-immunoprecipates with both TSN-1, the C. elegans Tudor-SN ort…	2.64	3.66	3.55	9.49	15.15	23.82	*
WBGene00019249	H28G03.1	H28G03.1 is an ortholog of human HNRNPA1L2 (heterogeneous nuclear ribonucleoprotein A1-like 2), HNRNPA1 (heterogeneous nuclear ribonucleoprotein A1), HNRNPA3 (heterogeneous nuclear ribonucleoprotein A3), HNRNPA0 (heterogeneous nuclear ribonucleoprotein A0), HNRNPA2B1 (heterogeneous nuclear ribonucleoprotein A2/B1), RBMXL2 (RNA binding motif protein, X-linked-like 2), RBMY1J (RNA binding motif pro…	1.84	2.55	5.13	1.72	27.9	18.86	*
WBGene00001889	his-15	his-15 encodes an H2B histone.	7.01	1.45	8.49	26.48	12.37	2.13	*
WBGene00003762	nlp-24	nlp-24 is involved in response to food.Neuropeptide-Like Protein	9.07	6.98	9.05	8.31	21.77	2.35	*
WBGene00004302	ran-1	ran-1 encodes the C. elegans Ran GTPase ortholog; ran-1 activity is essential for proper mitotic spindle formation, effective connection between centrosomes and the male pronucleus, nuclear envelope assembly after cell division, and oocyte meiotic maturation; in regulating nuclear envelope dynamics, ran-1 appears to function upstream of MEL-28 by regulating its localization to the nuclear periphe…	0.82	3.81	1.8	8.98	21.93	20.1	*
WBGene00000739	col-166	col-166 is an ortholog of human MARCO (macrophage receptor with collagenous structure); col-166 is involved in body morphogenesis and locomotion; col-166 is a structural constituent of cuticle, based on protein domain information.COLlagen	17.62	2.31	28.06	4.08	1.94	2.61
WBGene00000677	col-103	col-103 encodes a collagen.	22.53	5.17	12.46	6.55	3.84	5.56
WBGene00000465	cpg-1	cpg-1 encodes, by alternative splicing, two isoforms of a chondroitin proteoglycan; CPG-1 contains three chitin-binding peritrophin-A domains and two mucin-like regions; CPG-1 is individually dispensable for normal embryonic development; however, CPG-1 and CPG-2 are jointly required for osmotic integrity of early embryos, error-free chromosomal segregation during meiosis, polar body extrusion, as…	7.04	8.88	0.94	19.54	2.28	17.22	*
WBGene00001886	his-12	his-12 encodes an H2A histone; his-12 is contained within the histone gene cluster HIS3.	10.86	3.6	2.02	35.58	0	3.17	*
WBGene00001890	his-16	his-16 encodes an H2A histone; his-16 is contained within the histone gene cluster HIS3.	12.68	4.4	3.18	31.7	0	3.07	*
WBGene00007708	nola-3	nola-3 is an ortholog of human NOP10 (NOP10 ribonucleoprotein); nola-3 is involved in gonad development and reproduction; nola-3 is predicted to have snoRNA binding activity, based on protein domain information.NucleOLus Associated protein homolog	5.94	19.35	4.54	0	0	24.89	*	*
WBGene00003963	pdi-2	pdi-2 encodes a protein disulfide isomerase beta subunit; by homology, PDI-2 is predicted to function in oxidative protein folding in the endoplasmic reticulum (ER); PDI-2 activity is required for several organismal processes including body morphology, locomotion, fertility, molting, and collagen deposition; pdi-2 transcript levels are increased in response to ER stress; pdi-2 is expressed in the…	9.69	4.89	6.83	9.49	14.91	8.8	*
WBGene00000230	atp-3	atp-3 encodes the C. elegans homolog of the ATP5O subunit of mitochondrial ATP synthase (complex V); as part of the ATP synthase complex, ATP-3 controls respiration and regulates growth rate and body size, aging, and rates of behaviors such as pharyngeal pumping, defecation, and locomotion; loss of atp-3 function during larval development indicates that respiratory rates established during develo…	5.99	2.89	15.17	11.25	9.47	9.61	*	*
WBGene00011869	dod-6	dod-6 is involved in determination of adult lifespan.Downstream Of DAF-16 (regulated by DAF-16)	0.74	0.39	13.38	5.56	19.35	14.7	*
WBGene00018491	mdh-1	mdh-1 encodes a malate dehydrogenase; by homology, MDH-1 is predicted to function to reversibly catalyze the formation of oxaloacetate from malate.	11	4.41	8.46	10.05	11.97	8.17	*
WBGene00017121	cyc-2.1	cyc-2.1 encodes, along with cyc-2.2, one of two C. elegans cytochrome c proteins; the product of cyc-2.1 is predicted to function in the electron transport chain by transferring electrons from respiratory chain Complex III to Complex IV; large-scale RNAi screens indicate the cyc-2.1 activity is required for embryonic and larval development as well as for normal brood sizes and growth rates.	15.09	1.31	18.65	6.62	5.3	7.09	*
WBGene00001137	eat-6	eat-6 encodes an ortholog of the alpha subunit of a sodium/potassium ATPase, which in turn affects Na+,K(+)-ATPase activity of membranes by affecting the level of the phosphorylated intermediate of the Na+,K(+)-ATPase; EAT-6 affects relaxation of the pharyngeal muscles, fertility (and thus affects feeding); EAT-6 also affects body length, life span, and ASE, ASI and ASJ axonal outgrowth.	6.21	5.7	4.61	11.61	17.04	8.74	*
WBGene00007384	swt-3	swt-3 is an ortholog of human SLC50A1 (solute carrier family 50 (sugar efflux transporter), member 1).SWEET sugar transporter family	13.58	16.77	11.82	5.01	2.16	4.49	*
WBGene00019947	htz-1	htz-1 encodes the C. elegans ortholog of the H2A.Z histone variant; htz-1 is an essential gene and during development, HTZ-1 functions with the PHA-4/FoxA transcription factor and the MYS-1/TIP60-SSL-1/SWR1 remodeling complex to regulate gene expression during pharyngeal (foregut) organogenesis; a YFP::HTZ-1 fusion protein localizes to pharyngeal gene promoters at the onset of transcription, in a…	5.5	10.17	1.68	14.89	5.33	15.09	*	*
WBGene00000883	cyn-7	cyn-7 encodes a cyclophilin A isoform; while not tested for peptidyl-prolyl isomerase activity in vitro, it is very similar to CYN-3 and closely resembles the prototypical CypA, and is therefore likely to be a member of the cytosolic CsA-binding cyclophilin subfamily; CYN-7 was required for embryonic viability in one set of mass RNAi assays.	3.14	7.45	3.2	13.85	11.89	12.71	*
WBGene00000915	daf-21	daf-21 encodes a member of the Hsp90 family of molecular chaperones; DAF-21 activity is required for larval development, negative regulation of dauer larva formation, and a number of specific chemosensory behaviors, such as the response to chemicals and odorants detected by the ASE and AWC sensory neurons; a daf-21 sensory defect can be rescued by a cyclic GMP analogue, suggesting that, in regula…	4.57	7.26	3.87	9.81	14.05	12.3	*
WBGene00022042	icd-2	icd-2 is an ortholog of human NACA (nascent polypeptide-associated complex alpha subunit), NACAD (NAC alpha domain containing) and NACA2 (nascent polypeptide-associated complex alpha subunit 2); icd-2 is involved in body morphogenesis, determination of adult lifespan, embryo development, hermaphrodite genitalia development, inductive cell migration, lipid storage, meiotic chromosome segregation, …	3.33	2.13	12.52	14.61	8.56	10.7	*
WBGene00010174	F56H9.2	not known	6.06	2.89	17.77	8.01	3.79	13.28	*
WBGene00000669	col-94	col-94 is an ortholog of human SFTPD (surfactant protein D), COL4A2 (collagen, type IV, alpha 2), COL11A1 (collagen, type XI, alpha 1), COL6A2 (collagen, type VI, alpha 2), COL11A2 (collagen, type XI, alpha 2), COL4A1 (collagen, type IV, alpha 1), COL4A5 (collagen, type IV, alpha 5), COL5A1 (collagen, type V, alpha 1), COL24A1 (collagen, type XXIV, alpha 1), COL6A1 (collagen, type VI, alpha 1), C…	11.56	3.43	21.57	10.44	3.22	1.55	*
WBGene00022339	Y82E9BR.6	not known	0	0	7.22	0	43.44	1.09
WBGene00007024	plin-1	plin-1 is involved in embryo development.PeriLIpiN homolog	6.06	4.99	4.06	4.71	19.09	12.64	*	*
WBGene00012216	W02D9.10	not known	0.55	4.37	3.11	2.58	33.06	7.83	*
WBGene00001915	his-41	his-41 encodes an H2B histone.	6.57	11.44	3.66	4.84	5.6	19.38	*
WBGene00009578	F40F8.5	F40F8.5 is involved in reproduction.not known	14.66	8.47	11.33	9.41	5.19	2.3	*
WBGene00000216	asp-3	asp-3 encodes an aspartyl protease homolog that is required, in parallel with ASP-4 but downstream of CLP-1 and TRA-3, for degenerative (necrotic-like) cell death in neurons induced by mutations such as mec-4(d), deg-3(d), or gsa-1(gf).	7.3	4.78	11.33	13.79	9.35	4.69	*
WBGene00003162	mdh-2	mdh-2 encodes a homolog of malate dehydrogenase that is predicted to be mitochondrial.	5.8	2.83	4.79	5.96	16.67	15.07	*
WBGene00018297	F41F3.3	not known	12.2	3.92	10.59	18.38	1.67	4.32	*
WBGene00015823	C16B8.3	not known	13.04	6.17	11.09	9.88	7.32	3.41
WBGene00002981	lgg-2	lgg-2 encodes an ortholog of the autophagic budding yeast protein Atg8p; LGG-2 is also homologous the light chain 3 (LC3) subunit of the microtubule-associated proteins 1A and 1B (MAP1A and MAP1B); LGG-2 is predicted to associate with MAP1A and MAP1B and with microtubules and to perhaps play a role in regulating the microtubule-binding activity of MAP1A and MAP1B; LGG-2 has no obvious function in…	11.57	11.26	16.11	5.06	3.47	3.41	*
WBGene00001501	ftn-2	ftn-2 encodes one of two C. elegans ferritin heavy chain homologs; loss of ftn-2 activity via deletion mutation results in slightly lower brood sizes and, under iron stress conditions, slightly faster growth from the L4 to adult stage of development, and slightly reduced lifespan; an ftn-2::gfp reporter fusion is expressed in diverse tissues, including the pharynx, intestine, and hypodermis, and …	5.18	5.99	12.26	20.73	3.66	2.75	*
WBGene00000473	cey-2	cey-2 encodes a cold-shock/Y-box domain-containing protein; by homology, CEY-2 is predicted to function as either an RNA-binding protein involved in translation or RNA processing, or a DNA-binding protein involved in transcriptional regulation; cey-2 mRNA is expressed maternally in the early embryo, in a pattern characteristic of class II maternal RNAs, which are initially detected throughout the…	4.02	10.11	0.14	23.19	3.65	9.36	*
WBGene00008378	D1054.11	not known	3.2	20.96	0.74	23.04	0	2.23	*
WBGene00017506	F16B4.4	not known	9.81	4.68	14.45	17.02	3.18	0.87	*
WBGene00013311	sec-61	sec-61 is an ortholog of human SEC61A1 (Sec61 alpha 1 subunit (S. cerevisiae)) and SEC61A2 (Sec61 alpha 2 subunit (S. cerevisiae)); sec-61 is involved in apoptotic process, embryo development and reproduction.yeast SEC homolog	5.65	4.2	3.08	7.74	18.09	10.73	*
WBGene00009628	tatn-1	tatn-1 encodes a putative tyrosine aminotransferase, orthologous to human TAT (OMIM:276600, mutated in type II tyrosinemia); tatn-1 is expressed in larval and adult pharynx, hypodermis, body wall muscle, and intestine, and in adult vulval muscle and reproductive system; tatn-1 is required for the tyrosinemic phenotype of fah-1(RNAi) animals.	7.13	7.09	7.98	2.88	12.84	11.4	*
WBGene00017075	nap-1	D2096.8 encodes a protein related in sequence to the conserved NAP (Nucleosome Assembly Protein) family of proteins involved in chromatin remodeling; loss of D2096.8 activity in wild-type and various mutant backgrounds suggests that, in C. elegans, the product of D2096.8 is required for proper transcriptional regulation that affects a number of biological processes including embryonic and larval …	2.57	1.89	2.13	10.33	17.81	14.13	*	*
WBGene00009050	F22D6.2	F22D6.2 is an ortholog of human ZFAND5 (zinc finger, AN1-type domain 5) and ZFAND6 (zinc finger, AN1-type domain 6); F22D6.2 is predicted to have DNA binding activity and zinc ion binding activity, based on protein domain information; F22D6.2 is localized to the nucleus.not known	7.34	6.81	13.09	7.6	5.9	8.07	*
WBGene00004274	rab-11.1	rab-11.1 encodes a small GTPase homologous to the Rab GTPases that function in endocytosis, membrane fusion, and vesicular trafficking events; RAB-11.1 activity is required for completion of the final stages of cytokinesis during early embryogenesis and for efficient uptake of yolk proteins during oocyte development; RAB-11.1 is also required for normal peripheral localization of nuclei in the sy…	4.16	15.95	4.92	12.19	4.7	6.7	*
WBGene00001938	his-64	his-64 encodes an H4 histone.	0.83	7.38	3.96	25.46	6.49	4.49	*
WBGene00003053	lmp-1	lmp-1 encodes a protein with similarity to vertebrate lysosome-associated membrane proteins CD68, and appears to be the only protein in C. elegans that has a GYXX (phi) vertebrate lysosomal targeting sequence at its carboxy terminus; LMP-1 is widely expressed in the early embryo, with later expression seen in the intestine, coelomocytes, and neurons; LMP-1 localizes to lysosomes and is recruited …	2.62	2.08	4.45	7.14	27.9	4.27	*	*
WBGene00017675	F21F3.6	not known	9.37	6.01	9.88	8.7	6.68	7.27	*
WBGene00019540	K08D12.6	not known	13.26	5.11	7.31	12.93	3.57	5.67
WBGene00006537	tbb-2	tbb-2 encodes a homolog of mammalian beta-tubulin (TUBB) that is expressed at high levels in the germline; TBB-2 is redundant for embryonic viability, due to its paralog TBB-1; however, unlike its paralog TBB-1 it is preferred for normal microtubule severing by the katanin complex MEI-1/MEI-2; TBB-2 is required together with TBB-1, TBA-1, and tba-2 to make spindle structures in embryos and TBB-2 …	5.48	4.21	7.71	14.13	5.93	10	*	*
WBGene00006919	vha-10	vha-10 encodes an ortholog of subunit G of the cytoplasmic (V1) domain of vacuolar proton-translocating ATPase (V-ATPase); VHA-10 is required for necrosis, since vha-10(RNAi) suppresses necrotic neurodegeneration and thapsigargin-induced cell death; VHA-10 is a predicted cytosolic stator (stalk) component.	8.51	4.3	15.96	10.13	1.67	6.84	*
WBGene00010681	mak-1	mak-1 is an ortholog of human MAPKAPK3 (mitogen-activated protein kinase-activated protein kinase 3) and MAPKAPK2 (mitogen-activated protein kinase-activated protein kinase 2); mak-1 is involved in embryo development; mak-1 is predicted to have ATP binding activity and protein kinase activity, based on protein domain information.MAP kinase Activated protein Kinase	8.72	7.2	4.91	1.46	12.97	11.82	*
WBGene00011474	aldo-1	aldo-1 is orthologous to the human gene ALDOLASE A, FRUCTOSE-BISPHOSPHATE (ALDOA; OMIM:103850), which when mutated leads to aldolase A deficiency.	3.69	1.07	2.22	2.6	30.27	7.2	*
WBGene00000698	col-124	col-124 is an ortholog of human SFTPD (surfactant protein D); col-124 is a structural constituent of cuticle, based on protein domain information.COLlagen	2.46	1.78	3.98	36.15	0	2.61	*
WBGene00022114	Y71F9AL.9	Y71F9AL.9 is an ortholog of human SPATS2L (spermatogenesis associated, serine-rich 2-like) and SPATS2 (spermatogenesis associated, serine-rich 2).not known	2.28	3.67	2.08	7.76	9.95	20.97	*
WBGene00021285	Y24D9A.7	not known	13.94	0.63	21.66	10.39	0	0	*
WBGene00002015	hsp-16.1	hsp-16.1 encodes a 16-kD heat shock protein (HSP) that is a member of the hsp16/hsp20/alphaB-crystallin (HSP16) family of heat shock proteins, and that is identical to the protein encoded by hsp-16.11; an hsp-16.1 reporter fusion, expressed broadly but most strongly in muscle and hypodermis, is induced solely in response to heat shock or other environmental stresses; expression is detectable in s…	2.32	0.95	3.71	0.96	21.7	16.59	*
WBGene00003564	ncs-2	ncs-2 is an ortholog of human RCVRN (recoverin); ncs-2 is predicted to have calcium ion binding activity, based on protein domain information.Neuronal Calcium Sensor family	7.55	4.9	12.63	11.11	4.02	5.89	*
WBGene00000599	col-10	col-10 encodes a collagen protein; expressed exclusively in hypodermal cells	12.9	3.96	14.98	3.89	6.43	3.71
WBGene00007841	C31C9.7	not known	15.21	12.56	5.98	4.42	2.33	5.11	*
WBGene00010337	F59F4.2	F59F4.2 is an ortholog of human SERP2 (stress-associated endoplasmic reticulum protein family member 2) and SERP1 (stress-associated endoplasmic reticulum protein 1).not known	4.21	7.26	14.8	9.05	5.34	4.59	*
WBGene00012602	Y38E10A.24	Y38E10A.24 is involved in embryo development, growth, nematode larval development and reproduction.not known	2.72	1.47	14.96	6.2	13.14	6.58	*
WBGene00003598	nhl-2	nhl-2 encodes one of five C. elegans proteins that contain TRIM (tripartite-containing motif; RING, B-box, coiled-coil) and NHL (NCL-1, HT2A and LIN-41) domains; NHL-2 functions together with CGH-1 and in association with the miRSC complex to regulate the efficacy of microRNA-target interactions and hence, gene regulation, during postembryonic development; in addition, nhl-2 mutations suppress em…	1.77	3.01	2.7	1.88	33.41	2.05	*
WBGene00000475	cey-4	cey-4 encodes a Y box-containing protein with no known function in vivo; CEY-4 associates with CGH-1 and CEY-2/3 in cytoplasmic particles of the gonad and early embryo.	4.37	2.68	3.81	6.61	20.5	6.58	*
WBGene00018846	eef-1B.1	eef-1B.1 is an ortholog of human EEF1B2 (eukaryotic translation elongation factor 1 beta 2); eef-1B.1 is involved in determination of adult lifespan, embryo development, nematode larval development and receptor-mediated endocytosis; eef-1B.1 is predicted to have translation elongation factor activity, based on protein domain information.Eukaryotic translation Elongation Factor	3.49	4.81	11.53	14.92	4.88	4.69	*
WBGene00020808	clik-1	clik-1 is an ortholog of human CNN3 (calponin 3, acidic), CNN1 (calponin 1, basic, smooth muscle), TAGLN (transgelin), TAGLN2 (transgelin 2) and TAGLN3 (transgelin 3).CaLponIn-liKe proteins	2.86	1.33	1.4	2.22	20	16.5	*
WBGene00000273	brp-1	brp-1 encodes a glutamine-rich protein that is conserved in nematodes, but that has no known homologies or sequence motifs; BRP-1 is able to bypass the need for the S. cerevisiae mating pheromone MAP kinase cascade to activate the mating pheromone-responsive gene FUSl.	11.61	6.26	12.42	6.14	6.04	1.64	*
WBGene00007709	clec-87	clec-87 encodes a C-type lectin, paralogous to CLEC-88, C25B8.4, F26D10.12, and ZK858.3; CLEC-87 has a single chondroitin attachment site verified by mass spectrometry; clec-87 expression is upregulated in response to pathogen infection.	3.91	6.66	1.13	16.07	2.09	13.96	*	*
WBGene00001895	his-21	his-21 encodes an H2A histone.	8.32	3.97	2.21	5.28	22.01	1.77	*
WBGene00002017	hsp-16.11	hsp-16.11 encodes a 16-kD heat shock protein (HSP) that is a member of the hsp16/hsp20/alphaB-crystallin (HSP16) family of heat shock proteins, and that is identical to the protein encoded by hsp-16.1; hsp-16.11 expression is induced in response to heat shock or other environmental stresses; HSP-16.11 is likely to function as passive ligand temporarily preventing unfolded proteins from aggregatin…	2.11	0.75	3.44	0.43	22.74	14.07	*
WBGene00001880	his-6	his-6 encodes an H3 histone.	9.67	2.01	8.56	18.23	0	4.94	*
WBGene00006918	vha-9	vha-9 encodes an ortholog of subunit F of the cytoplasmic (V1) domain of vacuolar proton-translocating ATPase (V-ATPase); VHA-9 is a predicted cytosolic rotor (stalk) component.	2.27	4.69	6.26	7.95	18.08	3.95	*
WBGene00017925	F29B9.11	F29B9.11 is involved in embryo development, growth, lipid storage, nematode larval development and reproduction.not known	4.29	3.52	19.71	7.65	3.72	4.14	*
WBGene00013081	Y51A2D.14	not known	0	0	1.26	2.58	28.08	10.66	*
WBGene00045272	F59C12.4	not known	0	6.76	1.57	2.43	18.14	13.66	*
WBGene00000667	col-92	col-92 is an ortholog of human SFTPD (surfactant protein D), COL4A2 (collagen, type IV, alpha 2), COL11A1 (collagen, type XI, alpha 1), COL6A2 (collagen, type VI, alpha 2), COL11A2 (collagen, type XI, alpha 2), COL4A1 (collagen, type IV, alpha 1), COL4A5 (collagen, type IV, alpha 5), COL5A1 (collagen, type V, alpha 1), COL24A1 (collagen, type XXIV, alpha 1), COL6A1 (collagen, type VI, alpha 1), C…	11.05	2.51	14.15	9.63	3.44	1.74	*
WBGene00008920	eef-1G	eef-1G is an ortholog of human EEF1G (eukaryotic translation elongation factor 1 gamma); eef-1G is involved in embryo development and reproduction; eef-1G is predicted to have translation elongation factor activity, based on protein domain information.Eukaryotic translation Elongation Factor	3.33	2.56	4.33	10.74	9.93	11.48	*
WBGene00003891	osm-11	osm-11 encodes a protein required for normal osmosensation, osmotic resistance, and defecation rhythm, and for fully normal growth rate; OSM-11 has no clear orthologs outside of nematodes, but is paralogous to DOS-1, OSM-7, and K02F3.7, has a predicted signal sequence with 12 conserved cysteine residues, and may be secreted; osm-11 mutants have abnormally high levels of internal glycerol, defecti…	8.03	10	3.94	5.67	8.9	5.83	*
WBGene00006911	vha-2	vha-2 and vha-3 encode an ortholog of subunit c of the membrane-bound (V0) domain of vacuolar proton-translocating ATPase (V-ATPase); the protein encoded by vha-2 and vha-3 (VHA-2/3) is identical; VHA-2/3 is a predicted V-ATPase transmembrane rotor component, whose polypeptide sequence is identical to that of VHA-3; VHA-1 and VHA-2/3 comprise a closely related family of subunit c co-orthologs, pr…	5.38	1.89	14.77	9.44	5.09	5.73	*
WBGene00000720	col-147	col-147 is an ortholog of human SFTPD (surfactant protein D); col-147 is involved in embryo development; col-147 is a structural constituent of cuticle, based on protein domain information.COLlagen	11.03	2.01	21.1	4.18	2.8	1.09
WBGene00017166	aldo-2	aldo-2 encodes a fructose-bisphosphate aldolase homologous to human ALDOB, which when mutated leads to fructosemia, hereditary fructose intolerance (OMIM:229600).	7.24	7.29	7.6	10.89	3.74	5.22	*	*
WBGene00009982	F53F1.4	not known	7.84	2.38	8.33	10.59	7.62	4.92	*
WBGene00003865	oma-2	oma-2 encodes a zinc finger protein of the TIS11 finger type that is paralogous to OMA-1; while either oma-1 or oma-2 individually have no obvious mutant phenotype, oma-1 and oma-2 doubly mutant animals show defects in oocyte maturation, indicating that the two genes function redundantly in this process; whereas normal oocytes are released from meiotic prophase I arrest during oocyte maturation, …	6.35	17.19	0.59	7.63	0.4	9.46	*
WBGene00022822	ZK813.3	not known	0.82	9.74	0.58	14.28	14.67	1.44	*
WBGene00004897	snb-1	The snb-1 gene encodes synaptobrevin, a synaptic vesicle protein orthologous to human vesicle-associated membrane protein 1 (VAMP1 OMIM:185880) and 2 (VAMP2 OMIM:185881), and is required for viability and synaptic transmission; SNB-1 is likely to play a role in vesicle docking and/or fusion and is expressed in neurons where it colocalizes with synaptic vesicle proteins RAB-3 and synaptotagmin.	2	9.05	8.19	6.67	7.57	7.83	*
WBGene00003371	mlc-3	mlc-3 encodes an essential myosin light chain; large-scale RNAi screens indicate that mlc-3 activity is required for both embryonic and postembryonic development, as well as for normal locomotion and egg laying.	3	1.14	7.44	3.65	13.5	12.33	*	*
WBGene00000668	col-93	col-93 is an ortholog of human SFTPD (surfactant protein D), COL4A2 (collagen, type IV, alpha 2), COL11A1 (collagen, type XI, alpha 1), COL6A2 (collagen, type VI, alpha 2), COL11A2 (collagen, type XI, alpha 2), COL4A1 (collagen, type IV, alpha 1), COL4A5 (collagen, type IV, alpha 5), COL5A1 (collagen, type V, alpha 1), COL24A1 (collagen, type XXIV, alpha 1), COL6A1 (collagen, type VI, alpha 1), C…	6.94	2.59	15.23	11.86	2.14	2.28	*
WBGene00011884	enol-1	enol-1 is orthologous to human ENOLASE 1 (also CRYSTALLIN, TAU; ENO1; OMIM:172430), which when mutated leads to spherocytic red cell enolase deficiency.	2.46	2.4	1.5	4.22	22.01	8.34	*
WBGene00000696	col-122	col-122 is an ortholog of human MARCO (macrophage receptor with collagenous structure), COL22A1 (collagen, type XXII, alpha 1), COL26A1 (collagen, type XXVI, alpha 1) and COL9A1 (collagen, type IX, alpha 1); col-122 is involved in body morphogenesis and locomotion; col-122 is a structural constituent of cuticle, based on protein domain information.COLlagen	0.49	13.17	2.91	20.28	0	3.95	*
WBGene00010959	nduo-1	The nduo-1 gene resides on the mitochondrial chromosome, and encodes the protein NADH-ubiquinone oxidoreductase chain 1; this is the C. elegans homolog of the core MT-ND1 of mitochondrial NADH:ubiquinone oxidoreductase (Complex I).	8.73	10.3	9.2	4.41	5.18	2.75	*
WBGene00001891	his-17	his-17 encodes an H3 histone; his-17 is contained within the histone gene cluster HIS4.	8.05	3.03	9.3	12.26	0.7	7.2	*
WBGene00020275	atp-4	atp-4 is an ortholog of human ATP5J (ATP synthase, H+ transporting, mitochondrial Fo complex, subunit F6); atp-4 is involved in apoptotic process, determination of adult lifespan, embryo development, nematode larval development and reproduction; atp-4 is predicted to have hydrogen ion transmembrane transporter activity, based on protein domain information.ATP synthase subunit	10.65	4.04	12.12	6.82	1.41	5.44	*	*
WBGene00012085	T27D12.1	T27D12.1 is an ortholog of human SLC37A1 (solute carrier family 37 (glucose-6-phosphate transporter), member 1), SLC37A2 (solute carrier family 37 (glucose-6-phosphate transporter), member 2), SLC37A3 (solute carrier family 37, member 3), SLC17A4 (solute carrier family 17, member 4), SLC17A1 (solute carrier family 17 (organic anion transporter), member 1), SLC17A3 (solute carrier family 17 (organ…	11.87	8.92	13.16	6.34	0	0.17	*
WBGene00017563	F18C5.10	not known	7.88	5.62	4.86	5.29	10.48	6.12	*
WBGene00021486	lbp-9	lbp-9 is an ortholog of human CRABP2 (cellular retinoic acid binding protein 2), RBP2 (retinol binding protein 2, cellular), RBP7 (retinol binding protein 7, cellular), RBP1 (retinol binding protein 1, cellular), RBP5 (retinol binding protein 5, cellular) and CRABP1 (cellular retinoic acid binding protein 1); lbp-9 is involved in lipid storage; lbp-9 is predicted to have lipid binding activity an…	1.68	2.95	1.39	12.12	14.46	7.62	*
WBGene00002077	imb-3	imb-3 encodes an importin-beta-like protein orthologous to Drosophila, vertebrate, and yeast importin/karyopherin-beta3; IMB-3 is predicted to function as a nuclear transport factor that, with the RAN-1 GTPase, regulates nuclear import of ribosomal proteins; in C. elegans, IMB-3 is essential for embryogenesis and germline development, and may also be required for normal postembryonic growth rates.	2.52	3.25	1.42	2.28	25.01	5.2	*	*
WBGene00009772	ztf-7	ztf-7 is an ortholog of human ZNF277 (zinc finger protein 277).Zinc finger putative Transcription Factor family	3.14	4.93	6.47	6.13	11.45	7.41	*
WBGene00001925	his-51	his-51 encodes an H2A histone.	0.89	5.54	0.67	4.38	25.4	2.45	*
WBGene00000740	col-167	col-167 is an ortholog of human MARCO (macrophage receptor with collagenous structure); col-167 is involved in body morphogenesis and locomotion; col-167 is a structural constituent of cuticle, based on protein domain information.COLlagen	13.71	1.42	9.77	2.82	8.39	3.04
WBGene00010963	nduo-4	The nduo-4 gene resides on the mitochondrial chromosome, and encodes the protein NADH-ubiquinone oxidoreductase chain 4; this is the C. elegans homolog of the core MT-ND4 subunit of mitochondrial NADH:ubiquinone oxidoreductase (Complex I).	8.16	12.56	10.13	5.24	1.01	2	*	*
WBGene00000784	cpr-4	cpr-4 encodes a cathepsin B-like cysteine protease expressed at all life stages.	10.65	8.27	6.72	4.23	3.63	5.52	*	*
WBGene00001937	his-63	his-63 encodes an H3 histone; by homology, HIS-63 is predicted to function as a nucleosome component required for packaging of DNA into chromatin; his-63 is a replication-dependent histone locus.	4.3	2.35	4.89	19.77	0	7.61	*
WBGene00004266	rab-1	rab-1 encodes an ortholog of the small Ras-like GTPase Rab1; by homology, RAB-1 is predicted to play a role in intracellular vesicle trafficking, and consistent with this broad role, large-scale RNAi screens indicate that rab-1 activity is required for fertility, movement, and survival; in yeast two-hybrid assays, RAB-1 interacts with TIR-1, a C. elegans SARM ortholog that is required for innate …	3.7	5.53	4.97	9.24	5.78	9.62	*
WBGene00015117	B0294.1	not known	2.74	1.2	1.61	0.23	30.05	2.97
WBGene00001902	his-28	his-28 encodes an H4 histone.	8.97	0.28	7.95	12.67	3.32	5.42	*
WBGene00001924	his-50	his-50 encodes an H4 histone.	2.86	1.78	5.76	15.14	6.63	5.97	*
WBGene00002255	lbp-3	lbp-3 encodes a predicted secreted fatty acid binding protein (FABP) that is similar to the Ascaris suum secreted FABP As-p18; by homology, LBP-3 is predicted to function in sequestering or transporting small hydrophobic molecules such as lipids and steroid hormones; an lbp-3::gfp promoter fusion is expressed in the embryo, with expression seen in presumptive hypodermal cells by the comma stage a…	0.9	3.1	0.83	1.56	27.43	4.18		*
WBGene00003511	mxl-3	mxl-3 encodes a basic helix-loop-helix transcription factor; an mxl-3 deletion mutation, tm2580, has been reported to exhibit a slight growth delay; in vitro, MXL-3 binds E-box and/or E-box-like sequences; an mxl-3 reporter fusion is expressed in larvae and adults and seen in head muscles and neurons, part of the intestine, and body hypodermis.	1.19	7.1	1.93	4.46	8.13	15.18	*
WBGene00004988	spp-3	spp-3 encodes an antimicrobial peptide that belongs to the SPP-protein family, called caenopores, with structural similarity to saposin-like proteins (SAPLIPs), the amoebapores and the mammalian NK-lysin and granulysin; caenopores are part of the worm s innate immune system and interact with and eliminate bacteria via membrane pore-forming activity; C. elegans has at least 33 putative SPP protein…	3.08	3.14	17.8	11.68	0	2.21	*
WBGene00000218	asp-5	asp-5 is an ortholog of human NAPSA (napsin A aspartic peptidase), REN (renin) and CTSD (cathepsin D); asp-5 is involved in cell death and locomotion; asp-5 is predicted to have aspartic-type endopeptidase activity, based on protein domain information.ASpartyl Protease	4.75	4.36	8.21	9.29	5.35	5.76	*
WBGene00000717	col-144	col-144 is an ortholog of human SFTPD (surfactant protein D); col-144 is a structural constituent of cuticle, based on protein domain information.COLlagen	10.21	2.91	13.06	3.9	4.46	3.12		*
WBGene00003893	ost-1	ost-1 encodes the C. elegans ortholog of the conserved basement membrane glycoprotein component osteonectin/SPARC/BM-40; loss of ost-1 function via RNAi indicates that ost-1 activity is required for embryonic and larval development, as well as for normal gut development, body size, and fecundity; an OST-1::GFP reporter fusion protein localizes to the basement membranes along body wall and sex mus…	2.76	1.07	3.24	2.72	15.38	12.11	*	*
WBGene00001935	his-61	his-61 encodes an H2A histone.	0.6	7.31	2.75	17.51	0	8.89	*
WBGene00001901	his-27	his-27 encodes an H3 histone; by homology, HIS-27 is predicted to function as a nucleosome component required for packaging of DNA into chromatin; his-27 is a replication-dependent histone locus that resides in the HIS4 cluster on chromosome V.	4.06	1.82	6.47	12.68	7.15	4.8	*
WBGene00003771	nlp-33	nlp-33 is involved in defense response to fungus and innate immune response.Neuropeptide-Like Protein	7.47	5.98	9.2	5.94	5.97	2.41	*
WBGene00002850	let-716	let-716 is an ortholog of human PDCD11 (programmed cell death 11); let-716 is involved in embryo development, gamete generation, gonad development, nematode larval development and oviposition.LEThal	1.27	0.57	1.12	0.76	32.48	0.76
WBGene00006910	vha-1	vha-1 encodes an ortholog of subunit c of the membrane-bound (V0) domain of vacuolar proton-translocating ATPase (V-ATPase); VHA-1 is a predicted V-ATPase transmembrane rotor component; VHA-1 and VHA-2/3 comprise a closely related family of subunit c co-orthologs, predicted to carry protons from the cytosol to a-subunits (VHA-5, VHA-6, VHA-7, or UNC-32) for transmembrane export; VHA-1, like VHA-1…	1.35	1.47	7.32	2.59	17.43	6.48	*	*
WBGene00004300	ram-2	ram-2 encodes a cuticle collagen that interacts with unc-6 to affect ray cell migration, and interacts with unc-5 and unc-6 to affect embryonic viability; also affects ray morphology in males such that the structural cells and the hypodermis of the rays are swollen in mutants.	6.07	3.7	12.72	3.57	7.49	3.05	*
WBGene00001923	his-49	his-49 encodes an H3 histone; by homology, HIS-49 is predicted to function as a nucleosome component required for packaging of DNA into chromatin; his-49 is a replication-dependent histone locus that resides in a histone gene-rich region on chromosome V.	3.96	1.71	10.33	15.11	0.89	4.25	*
WBGene00002007	hsp-3	hsp-3 encodes one of two C. elegans heat shock response 70 (hsp70) proteins homologous to mammalian grp78/BiP (glucose regulated protein 78/immunoglobulin heavy chain-binding protein, OMIM:138120); HSP-3 likely functions as a molecular chaperone, and is expressed constitutively (expression is not heat inducible) throughout development with greatest abundance during the L1 larval stage; hsp-3 tran…	4.35	6.1	2.28	5.94	8.84	8.58	*
WBGene00002363	let-92	let-92 encodes a homolog of PP2AC, the catalytic subunit of protein phosphatase 2A (PP2A); let-92 was identified genetically in screens for essential genes on chromosome IV; LET-92 may regulate a number of signal transduction pathways as it is required for embryogenesis, larval development, Ras-mediated vulval development, and axonal guidance in the DD and VD neurons; let-92 interacts genetically…	1.55	1.33	2.15	4.05	17.54	9.32	*	*
WBGene00000833	cts-1	cts-1 encodes a citrate synthase; by homology, CTS-1 is predicted to function in the citric acid cycle to catalyze the formation of citrate from oxaloacetate and acetyl-CoA; cts-1 is required for embryonic development.	4.13	4.51	9.02	6.43	5.16	6.6	*	*
WBGene00021420	trap-3	trap-3 is an ortholog of human SSR3 (signal sequence receptor, gamma (translocon-associated protein gamma)).TRanslocon-Associated Protein	2.43	3.27	5.42	6.67	9.98	8.07
WBGene00001927	his-53	his-53 encodes an H2A histone.	1.89	0.82	2.7	3.93	24.62	1.78	*
WBGene00007463	vgln-1	vgln-1 is an ortholog of human HDLBP (high density lipoprotein binding protein); vgln-1 is involved in body morphogenesis, embryo development, hermaphrodite genitalia development, locomotion, nematode larval development and oviposition; vgln-1 is predicted to have RNA binding activity, based on protein domain information.ViGiLN homolog	1.91	5.72	3.5	4.89	6.2	13.51	*
WBGene00008707	F11E6.3	not known	5.96	2.94	10.19	8.37	4.94	3.26	*
WBGene00021035	W05F2.3	W05F2.3 is involved in hermaphrodite genitalia development, nematode larval development and reproduction.not known	1.81	6.1	0.52	13.37	0.26	13.49	*
WBGene00018532	F47B7.1	not known	6.5	2.1	4.6	5.01	11.35	5.96	*
WBGene00020683	ribo-1	ribo-1 is an ortholog of human RPN1 (ribophorin I); ribo-1 is involved in cytokinesis, embryo development, lipid storage, locomotion, nematode larval development, positive regulation of growth and reproduction; ribo-1 is predicted to have dolichyl-diphosphooligosaccharide-protein glycotransferase activity, based on protein domain information.RIBOphorin (oligosaccharyltransferase complex) homolog	1.98	4.41	1.78	7.43	10.66	9.24	*
WBGene00020297	nog-1	T07A9.9 encodes a GTPase with similarity to the mammalian CRFG proteins and Saccharomyces cerevisiae nucleolar NOG1 involved in biogenesis of the 60S ribosomal subunit; in C. elegans, T07A9.9 plays a role in regulating growth, development, lifespan, and fat metabolism; T07A9.9::GFP reporter fusions expressed ubiquitously throughout the life cycle and localizes to the nucleus; in intestinal cells,…	4.13	3.61	7.5	8.1	7.44	4.69	*
WBGene00001934	his-60	his-60 encodes an H4 histone; by homology, HIS-60 is predicted to function as a nucleosome component required for packaging of DNA into chromatin; his-60 expression is detected in early embryos, beginning at the 28-cell stage and continuing through the comma stage (early morphogenesis); his-60 is a replication-dependent histone locus that resides in a histone gene-rich region on chromosome IV.	5.33	6.18	0.51	18.22	0	5.01	*
WBGene00044324	ufm-1	ufm-1 encodes a conserved ubiquitin-like post-translational modifier.	0.42	5.26	5.7	4.34	16.61	2.87	*	*
WBGene00013219	Y54G11A.11	Y54G11A.11 is an ortholog of human ELOF1 (elongation factor 1 (S. cerevisiae)); Y54G11A.11 is involved in embryo development; Y54G11A.11 is localized to the nucleolus.not known	1.2	3.45	0.85	2.73	22.83	4.01	*
WBGene00001581	gfi-1	gfi-1 encodes a protein that contains 21 ET modules; interacts with unc-68 in yeast two-hybrid assays.	7.2	7.68	7.42	4.03	3.9	4.5	*	*
WBGene00017727	F22H10.3	not known	1.6	3.81	19.53	7.23	0.79	1.35	*
WBGene00001031	dnj-13	This gene encodes a protein containing a DnaJ ( J ) domain.	3.64	4.14	3.74	1.46	9.97	11.13	*	*
WBGene00001394	fat-2	fat-2 encodes a delta-12 fatty acyl desaturase that increases membrane fluidity when expressed in yeast, and that may protect against cold stress; FAT-2 s substrate is unknown, but may be acyl-CoA; FAT-2 is required in vivo for normal levels of C18 or C20 polyunsaturated fatty acids (PUFAs); FAT-2 is fully required for a sperm-attracting cue (perhaps an eicosanoid) secreted by oocytes, and partia…	3.05	4.3	7.28	8.22	4.41	6.77	*
WBGene00077761	zip-9	bZIP transcription factor family	6.04	9.05	7.93	6.49	2.69	1.51	*
WBGene00015660	catp-3	catp-3 is involved in oviposition; catp-3 is predicted to have metal ion binding activity and nucleotide binding activity, based on protein domain information.Cation transporting ATPase	9.29	10.95	5.82	4.7	1.56	1.34
WBGene00003474	mtl-2	mtl-2 encodes one of two C. elegans metallothioneins, small, cysteine-rich, metal-binding proteins; MTL-2 functions in metal detoxification and homeostasis and stress adaptation; in addition, mtl-2 plays a role in regulating growth and fertility; mtl-2 expression is induced in larval and adult intestinal cells following exposure to cadmium or heat shock; MTL-2 intestinal expression is dependent u…	3.92	3.2	5.98	18.54	0	1.96
WBGene00006434	prdx-2	prdx-2 encodes one of two C. elegans typical 2-Cys peroxiredoxins, peroxidase enzymes that reduce hydrogen peroxide and contribute to the oxidative-stress response of multicellular organisms; loss of prdx-2 activity results in increased sensitivity to sublethal doses of hydrogen peroxide and increased resistance to heavy metals, likely via increased expression of Phase II detoxification enzymes s…	5.16	3.58	6.98	7.74	6.53	3.47	*
WBGene00019017	F57F4.4	F57F4.4 is involved in reproduction; F57F4.4 is localized to the membrane raft.not known	5.96	7.42	6.92	3.71	4.41	4.96	*
WBGene00000182	arf-1.2	arf-1.2 encodes an ADP-ribosylation factor homolog required in vivo for embryonic development, fertility, locomotion, vulval development, and cuticular synthesis; ARF proteins are N-myristoylated GTPases that regulate membrane traffic and the actin cytoskeleton, and that activate both phospholipase D1 (PLD1) and phosphatidylinositol 4-phosphate 5-kinase.	1.45	2.94	5.8	4.95	10.78	7.45	*
WBGene00009142	F26A3.4	F26A3.4 is an ortholog of human DUSP28 (dual specificity phosphatase 28), DUSP21 (dual specificity phosphatase 21), DUSP18 (dual specificity phosphatase 18) and DUSP14 (dual specificity phosphatase 14); F26A3.4 is involved in determination of adult lifespan; F26A3.4 is predicted to have protein tyrosine/serine/threonine phosphatase activity, based on protein domain information; F26A3.4 is localiz…	2.37	6.13	2.4	4.03	7.64	10.74	*
WBGene00006928	vit-4	vit-4 is involved in cellular response to DNA damage stimulus, defense response, determination of adult lifespan, embryo development, germ cell development and oviposition; vit-4 is predicted to have lipid transporter activity, based on protein domain information.VITellogenin structural genes (yolk protein genes)	1.7	17.29	0.26	8.06	0.66	5.05		*
WBGene00012276	his-74	his-74 is an ortholog of human H3F3A (H3 histone, family 3A); his-74 is involved in embryo development and locomotion; his-74 is predicted to have DNA binding activity and protein heterodimerization activity, based on protein domain information.HIStone	3.63	10.17	0.95	9.75	0	8.47	*
WBGene00001879	his-5	his-5 encodes an H4 histone.	4.67	1.37	10.79	10.29	2.11	3.54	*
WBGene00002978	lev-11	lev-11 encodes tropomyosin, an actin-binding contractile structural protein orthologous to human TROPOMYOSIN 1 (TPM1; OMIM:191010), which when mutated leads to familial hypertrophic cardiomyopathy; LEV-11 is required for embryonic development, normal body morphology, and locomotion; expressed as multiple tissue-specific isoforms generated by alternative mRNA splicing and promoter use, LEV-11 is d…	2.26	2.75	3	2.51	10.04	12.1	*	*
WBGene00004888	smo-1	smo-1 encodes the C. elegans ortholog of SUMO, a small ubiquitin-like moiety that, when attached to protein substrates, regulates their subcellular localization and activity; smo-1 is an essential gene: loss of its activity results in embryonic and larval lethality; in addition, smo-1 mutants have defects in synaptonemal complex disassembly and bivalent formation, enhance meiotic defects of zhp-3…	0	2.65	2.13	8.2	9.06	10.56
WBGene00006925	vit-1	vit-1 is predicted to have lipid transporter activity, based on protein domain information.VITellogenin structural genes (yolk protein genes)	2.67	12.67	0.27	8.59	2.95	5.3		*
WBGene00008913	F17C11.1	not known	3.77	5.52	6.64	6.13	4.07	6.18	*
WBGene00006331	sup-26	sup-26 encodes an RRM domain-containing protein; SUP-26 functions in somatic sex determination via negative regulation of tra-2 translation; SUP-26 binds the tra-2 28-nucleotide repeat element known as the TRA-2/GLI element (TGE), which is located in tra-2 3 ;untranslated region (UTR); SUP-26 physically interacts with the poly(A)-binding protein PAB-1, suggesting that it may control tra-2 transla…	4.2	3.9	4.87	4.17	7.2	7.93	*
WBGene00077693	T04C12.11	not known	5.41	3.37	15.86	3.61	0	3.81
WBGene00001851	hif-1	hif-1 encodes an ortholog of the mammalian hypoxia-induced factor HIF-1, and is required for survival in hypoxic environments (1% oxygen) that have no effect on wild-type C. elegans.	3.22	5.43	5.18	3.04	10.87	4.15	*
WBGene00011304	mnk-1	mnk-1 encodes the C. elegans ortholog of the Mnk MAP kinase-interacting kinase	8.78	6.47	6.43	2.6	4.89	2.41	*
WBGene00009729	F45E10.2	F45E10.2 is an ortholog of human SLC22A12 (solute carrier family 22 (organic anion/urate transporter), member 12), SLC22A10 (solute carrier family 22, member 10), SLC22A13 (solute carrier family 22 (organic anion/urate transporter), member 13), SLC22A6 (solute carrier family 22 (organic anion transporter), member 6), SLC22A7 (solute carrier family 22 (organic anion transporter), member 7), SLC22A…	7.15	5.92	12.79	4.79	0.49	0.43
WBGene00003844	odc-1	odc-1 encodes ornithine decarboxylase, the first enzyme of polyamine biosynthesis that catalyzes the conversion of ornithine to putrescine; ODC-1 is required for development when animals are deprived of exogenous polyamines, which are required for oogenesis and completion of embryogenesis; in addition,ODC-1 may contribute to male fertility; ODC-1 activity is detectable at all developmental stages…	6.86	11.72	3.54	7.79	0.76	0.6
WBGene00001679	gpb-1	gpb-1 encodes a heterotrimeric G protein beta subunit that is required during embryonic development for the proper orientation of the mitotic spindle during early cell divisions and thus affects the orientation of early cell division axes, and is also required for larval viability, negatively regulates locomotion and egg-laying, and may affect germline development and osmotic balance; expressed i…	3.59	2.95	2.71	2.31	11.53	8.17	*
WBGene00013181	Y53H1B.2	not known	3.17	0.97	1.62	2.03	10.86	12.54	*
WBGene00000149	apl-1	apl-1 encodes two almost identical isoforms orthologous to human Amyloid precursor protein (APP); although native APL-1 is predicted to be membrane-bound until proteolytically cleaved, neuronal expression of a partial N-terminal extracellular region of APL-1 alone, containing either the E1 or the E2 domain, is sufficient for APL-1 s normal functions in vivo (molting and morphogenesis, pharyngeal …	5.02	4.3	4.9	5.03	7.41	4.36	*
WBGene00004807	skr-1	The skr-1 gene encodes a homolog of Skp1 in S. cerevisiae that is required for the restraint of cell proliferation, progression through the pachytene stage of meiosis, and the formation of bivalent chromosomes at diakinesis.	4.04	8.25	8.1	6.43	0.97	3.23	*
WBGene00006927	vit-3	vit-3 encodes a vitellogenin, a precursor of the lipid-binding protein related to vertebrate vitellogenins and mammalian ApoB-100, a core LDL particle constituent (OMIM:107730); VIT-3 is a major yolk component, but as loss of VIT-3 activity via RNA-mediated interference (RNAi) does not result in any abnormalities, VIT-3 likely functions redundantly with other vitellogenins to provide essential nu…	1.97	16.29	0.18	7.5	0.36	4.7		*
WBGene00007681	C18D11.3	not known	0.81	1	1.48	2.91	20.23	4.5	*
WBGene00014086	ZK809.3	ZK809.3 is involved in determination of adult lifespan, embryo development, nematode larval development, receptor-mediated endocytosis and reproduction.not known	1.15	0.72	8.16	3.19	15.48	2.12
WBGene00000067	act-5	act-5 encodes an ortholog of human cytoplasmic actin; act-5 is required for formation of the terminal web and microvilli on the apical surface of intestinal cells; act-5 also plays a role in mediating non-lytic exit of intracellular parasites from the intestine; act-5 is expressed only in intestinal cells and in the excretory cell; in the intestine, ACT-5 localizes to microvilli and the terminal …	9.01	4.41	3.71	5.34	4.2	4.1	*
WBGene00013238	trap-4	trap-4 is an ortholog of human SSR4 (signal sequence receptor, delta); trap-4 is involved in locomotion.TRanslocon-Associated Protein	3.74	4.99	1.73	4.53	8.26	7.49	*
WBGene00017834	F26F12.3	not known	7.48	8.65	5.8	3.58	2.38	2.82	*
WBGene00010204	F57F5.1	F57F5.1 is an ortholog of human CTSB (cathepsin B); F57F5.1 is involved in embryo development, locomotion, nematode larval development and receptor-mediated endocytosis; F57F5.1 is predicted to have cysteine-type peptidase activity, based on protein domain information.not known	6.48	11.39	5.52	3.6	1.1	2.55	*	*
WBGene00010935	M163.1	not known	3.34	1.17	6.24	5.29	8.05	6.45	*
WBGene00016052	dod-3	dod-3 is involved in determination of adult lifespan.Downstream Of DAF-16 (regulated by DAF-16)	2.98	2.54	16.76	8.07	0	0.16
WBGene00008820	F14F11.2	F14F11.2 is involved in embryo development, locomotion and reproduction.not known	5.64	2.56	3.59	1.53	15.85	1.21	*
WBGene00010896	M28.5	M28.5 is an ortholog of human NHP2L1 (NHP2 non-histone chromosome protein 2-like 1 (S. cerevisiae)); M28.5 is involved in body morphogenesis, embryo development, nematode larval development, receptor-mediated endocytosis and reproduction; M28.5 is predicted to have RNA binding activity, based on protein domain information.not known	1.29	0.75	4.21	6.75	9.64	7.59	*	*
WBGene00019831	R02F2.1	R02F2.1 is an ortholog of human CCNI (cyclin I), CCNI2 (cyclin I 2), CCNG2 (cyclin G2), CCNG1 (cyclin G1) and CCNB3 (cyclin B3).not known	4.17	4.9	4.22	3.7	7.91	5.25	*
WBGene00003827	ntl-4	ntl-4 encodes two proteins by alternative splicing, one of which (NTL-4A) has an N-terminal RING finger and a RNA recognition motif ( RRM , RBD , or RNP ), and both of which have glutamine/asparagine-rich domains.	3.29	8.86	3.17	2.31	9.77	2.73	*
WBGene00010967	nduo-5	The nduo-5 gene resides on the mitochondrial chromosome, and encodes the protein NADH-ubiquinone oxidoreductase chain 5; this is the C. elegans homolog of the core MT-ND5 of mitochondrial NADH:ubiquinone oxidoreductase (Complex I).	8.83	8.18	7.33	4.06	0.71	1	*
WBGene00000732	col-159	col-159 is an ortholog of human MARCO (macrophage receptor with collagenous structure); col-159 is a structural constituent of cuticle, based on protein domain information.COLlagen	4.27	2	10.57	8.7	2.53	1.93		*
WBGene00011156	R09B3.3	not known	1.35	2.78	5.74	7.68	7.24	5.14	*
WBGene00001919	his-45	his-45 encodes an H3 histone.	5.52	2.59	2.09	14.13	0	5.55
WBGene00000786	cpr-6	cpr-6 is an ortholog of human CTSB (cathepsin B); cpr-6 is predicted to have cysteine-type peptidase activity, based on protein domain information; cpr-6 is localized to the lysosome.Cysteine PRotease related	8.59	5.23	5.75	7.05	1.13	2.01	*	*
WBGene00000741	col-168	col-168 is an ortholog of human MARCO (macrophage receptor with collagenous structure); col-168 is involved in body morphogenesis and locomotion; col-168 is a structural constituent of cuticle, based on protein domain information.COLlagen	8.72	0.93	10.81	1.74	5.98	1.46
WBGene00021427	Y38F2AR.9	Y38F2AR.9 is an ortholog of human SEC61B (Sec61 beta subunit); Y38F2AR.9 is involved in reproduction.not known	4.84	5.87	4.95	5.86	0.57	7.48	*
WBGene00018602	F48D6.4	not known	4.65	6.11	4.85	12.71	0	1.23	*
WBGene00008359	nspc-17	Nematode Specific Peptide family, group C	9.83	0.28	7.9	8.4	2.14	0.89	*
WBGene00016961	vps-32.1	vps-32.1 is an ortholog of human CHMP4B (charged multivesicular body protein 4B), CHMP4C (charged multivesicular body protein 4C) and CHMP4A (charged multivesicular body protein 4A); vps-32.1 is involved in body morphogenesis, embryo development, locomotion, the molting cycle, nematode larval development and striated muscle myosin thick filament assembly; vps-32.1 is localized to the endosome mem…	1.96	5.35	2.09	3.38	8.31	8.34	*
WBGene00000366	cbp-1	cbp-1 encodes a homolog of the mammalian transcriptional cofactors CBP (OMIM:600140) and p300 (E1A-BINDING PROTEIN, 300-KD; OMIM:602700) that have been shown to possess histone acetyltransferase activity, and which, when mutated, lead to Rubinstein-Taybi syndrome (OMIM:180849) and colorectal cancer (OMIM:114500); at least one splicing form of CBP-1 exhibits histone acetyltransferase (HAT) activit…	8.95	6.85	5.97	2.58	2.35	2.55	*
WBGene00000742	col-169	col-169 is an ortholog of human MARCO (macrophage receptor with collagenous structure); col-169 is involved in body morphogenesis and locomotion; col-169 is a structural constituent of cuticle, based on protein domain information.COLlagen	7.71	0.75	6.89	1.74	8.48	3.65
WBGene00001896	his-22	his-22 encodes an H2B histone.	5.81	2.28	8.14	10.43	0	2.44	*
WBGene00010041	F54C9.3	not known	3.69	1.46	13.68	8.98	0	1.11	*
WBGene00008360	nspc-19	Nematode Specific Peptide family, group C	8.66	1.15	3.36	9.12	5.42	1.17	*
WBGene00004699	rsp-2	rsp-2 encodes the C. elegans ortholog of the vertebrate SRp40 splicing factor and member of the SR protein family of nuclear phosphoproteins that are required for constitutive splicing and influence alternative splicing regulation.	6.26	8.72	1.73	3.41	4.56	4.14	*
WBGene00020700	T22F3.11	T22F3.11 is an ortholog of human SLC37A1 (solute carrier family 37 (glucose-6-phosphate transporter), member 1), SLC37A2 (solute carrier family 37 (glucose-6-phosphate transporter), member 2), SLC37A3 (solute carrier family 37, member 3), SLC17A4 (solute carrier family 17, member 4), SLC17A1 (solute carrier family 17 (organic anion transporter), member 1), SLC17A3 (solute carrier family 17 (organ…	5.25	2.8	14.22	5.22	1.02	0.23
WBGene00021088	W08E12.7	W08E12.7 is an ortholog of human PA2G4 (proliferation-associated 2G4).not known	1.17	4.32	2.84	6.44	6.38	7.59	*
WBGene00011337	T01G1.2	not known	2.17	0.23	2.35	1.13	12.18	10.4
WBGene00016630	acer-1	acer-1 is predicted to have catalytic activity, based on protein domain information.ACEtyl-CoA Regulator	6.03	4.68	2.41	1.92	4.75	8.56	*	*
WBGene00011561	ttr-15	TransThyretin-Related family domain	6.61	3.7	9.8	6.32	1.02	0.76	*	*
WBGene00002264	lec-1	lec-1 encodes a tandem repeat-type galectin in which each galectin domain is homologous to typical vertebrate 14-kDa-type galectins; the two sugar binding sites have distinct sugar binding properties in vitro and lec-1 is expressed most abundantly in the adult cuticle.	4.85	2.7	3.89	4.93	7.2	4.62	*	*
WBGene00019061	F58F12.1	F58F12.1 encodes the delta subunit of the soluble, catalytic F1 portion of ATP synthase (mitochondrial respiratory chain [MRC] complex V); RNAi experiments indicate that F58F12.1 activity is essential for embryonic and larval development, as well as for reproduction and normal rates of growth and development.	2.56	0.93	5.95	3.17	8.46	7.1	*
WBGene00001908	his-34	his-34 encodes an H2B histone; his-34 is contained within the histone gene cluster HIS5.	6.17	4.48	5.03	9.21	0	3.27	*
WBGene00021134	W10G11.1	not known	12.57	10.04	4.61	0.66	0	0
WBGene00002010	hsp-6	hsp-6 encodes a nuclear-encoded mitochondrion-specific chaperone that is a member of the DnaK/Hsp70 superfamily of molecular chaperones; hsp-6 is involved in the mitochondrial unfolded protein response, as hsp-6 expression, normally broadly detected from the L1 larval through adult stages of development, is greatly increased in response to treatments that disrupt mitochondrial protein handling; l…	2.21	3.14	1.73	4.15	10.38	6.14	*
WBGene00011763	T14B1.1	T14B1.1 is involved in lipid storage.not known	1.68	1.27	3.6	1.7	12.79	6.71	*
WBGene00001885	his-11	his-11 encodes an H2B histone; by homology, HIS-11 is predicted to function as a nucleosome component required for packaging of DNA into chromatin; his-11 is a replication-dependent histone locus that resides in the HIS3 cluster on chromosome II.	0.48	1.42	7.91	13.06	3.65	1.03
WBGene00010260	ddx-17	ddx-17 is an ortholog of human DDX5 (DEAD (Asp-Glu-Ala-Asp) box helicase 5) and DDX17 (DEAD (Asp-Glu-Ala-Asp) box helicase 17); ddx-17 is involved in dendrite development, embryo development, nematode larval development and reproduction; ddx-17 is predicted to have ATP binding activity and nucleic acid binding activity, based on protein domain information.DEAD boX helicase homolog	2.19	2.31	2.9	3.63	8.79	7.67	*
WBGene00007352	cdc-48.1	cdc-48.1 encodes a type II AAA ATPase, homologous to yeast Cdc48 and mammalian p97/VCP, that functions as a ubiquitin-selective chaperone; cdc-48.1 acts redundantly with cdc-48.2 and in conjunction with ufd-1 and npl-4 in endoplasmic reticulum-associated protein degradation (ERAD); in addition, CDC-48.1, UFD-2 and chn-1 function together to regulate myosin assembly and muscle formation via the UN…	0.58	1.55	1.27	2.43	2.69	18.87
WBGene00001303	emo-1	emo-1 encodes an ortholog of S. cerevisiae Sec61p gamma subunit, which is required for translocation of secreted and membrane proteins into the endoplasmic reticulum; EMO-1 is required for oogenesis and ovulation.	3.36	5.25	4.39	8.2	1.3	4.86	*	*
WBGene00013393	Y62H9A.5	not known	1.07	10.95	1.46	12.65	0	1.21		*
WBGene00002982	lgg-3	lgg-3 encodes a hydrophilic protein that is orthologous to Saccharomyces cerevisiae autophagy protein Apg12p; by homology, LGG-3 is predicted to function as a modifier protein required for a protein conjugation system essential for autophagy; in the context of this conjugation system, LGG-3 is predicted to interact with Apg7p and Apg5p homologs (encoded by M7.5 and Y71G12B.12a, respectively) to e…	5.54	1.92	4.65	3.75	7.62	3.78	*
WBGene00018395	mtch-1	mtch-1 is an ortholog of human MTCH2 (mitochondrial carrier 2) and MTCH1 (mitochondrial carrier 1); mtch-1 is involved in determination of adult lifespan, embryo development, lipid storage and nematode larval development.MiTochondrial Carrier Homolog	4.35	3.41	5.52	3.39	6.58	3.91	*	*
WBGene00017128	E04F6.9	not known	5.03	0	5.22	2.95	10.1	3.72		*
WBGene00022748	oaz-1	ZK484.1 is an ortholog of human OAZ1 (ornithine decarboxylase antizyme 1), OAZ2 (ornithine decarboxylase antizyme 2) and OAZ3 (ornithine decarboxylase antizyme 3); ZK484.1 is involved in locomotion, positive regulation of growth and reproduction; ZK484.1 is predicted to have ornithine decarboxylase inhibitor activity, based on protein domain information.Ornithine decarboxylase AntiZyme	1.41	1.33	3.32	6.68	8.18	5.96	*
WBGene00006917	vha-8	vha-8 encodes an ortholog of subunit E of the cytoplasmic (V1) domain of vacuolar proton-translocating ATPase (V-ATPase); VHA-8 is a predicted cytosolic stator (stalk) component; VHA-8 is required for embryonic and larval viability, for ovulation, and for receptor-mediated endocytosis of yolk protein; VHA-8 is highly expressed in the cytoplasm of excretory canals throughout development, and in th…	5.9	3.06	2.45	4.43	5.25	5.52	*
WBGene00004984	spn-4	spn-4 encodes a protein containing an RNP-type RNA-binding domain; SPN-4 is required for rotation, but not polarization, of the mitotic spindle in the P1 blastomere of the two-cell stage embryo; SPN-4 is also required for mesectoderm and mesendoderm formation in conjunction with proper localization of maternal cell-fate determinants such as SKN-1; in addition, SPN-4 binds the glp-1 3 UTR and is n…	0.87	4.54	0.24	13.12	0	7.8	*
WBGene00006727	ubq-1	ubq-1 is an ortholog of human UBC (ubiquitin C); ubq-1 is involved in apoptotic process, embryo development, nematode larval development, protein catabolic process and reproduction.UBiQuitin	3.65	8.21	3.07	6.69	2.12	2.82	*
WBGene00018764	F53F10.2	F53F10.2 is an ortholog of human ODC1 (ornithine decarboxylase 1), AZIN2 (antizyme inhibitor 2) and AZIN1 (antizyme inhibitor 1); F53F10.2 is predicted to have catalytic activity, based on protein domain information.not known	2.56	4.03	7.12	2.48	4.24	6.11	*
WBGene00016894	C53B7.3	not known	6.87	4.57	8.25	4.55	0	2.18	*
WBGene00000170	aqp-2	aqp-2 encodes, by alternative splicing, two isoforms of an biochemically atypical aquaglyceroporin; when expressed in Xenopus oocytes, AQP-2 increases water permeability 5- to 11-fold, and urea permeability 4.5-fold, but has no effect on glycerol permeability; AQP-2::GFP fusion proteins are expressed predominantly in the excretory cell and more weakly in muscle, motor neurons, and hypodermis; AQP…	5.93	2	3.13	4.6	4.59	6.14	*
WBGene00000175	aqp-7	aqp-7 encodes an aquaglyceroporin whose expression in Xenopus oocytes increases either water or glycerol permeability five- to seven-fold; AQP-7 has no function in mass RNAi assays, perhaps reflecting genetic redundancy with its several paralogs; AQP-7 is expressed in muscle punctae (perhaps focal adhesions).	3.52	0.27	4.4	2.41	8.28	7.32	*
WBGene00017948	mth-1	mth-1 is an ortholog of human and EVA1C (eva-1 C (C. elegans)).MeTHuselah (Drosophila aging-associated GPCR) homolog	0.1	0.12	0	0	25.8	0	*
WBGene00014173	ZK970.7	ZK970.7 encodes, along with C06A8.3, one of two C. elegans proteins with similarity to the Onchocerca volvulus Ov17 hypodermal antigen; ZK970.7 expression increases in lin-35; slr-2 doubly mutant animals and in response to stressors such as ionizing radiation and bacterial infection.	11.66	2.84	1.41	1.94	7.24	0.84
WBGene00001196	egl-30	egl-30 encodes an ortholog of the heterotrimeric G protein alpha subunit Gq (Gq/G11 class) that affects viability, locomotion, egg laying, synaptic transmission, and pharyngeal pumping; it genetically interacts with the goa-1 pathway, and is probably expressed ubiquitously, with highest expression in excitable cells.	4.87	1.92	3.71	2.92	6.46	5.9	*	*
WBGene00000693	col-119	col-119 is an ortholog of human SFTPD (surfactant protein D); col-119 is involved in lipid storage; col-119 is a structural constituent of cuticle, based on protein domain information.COLlagen	0.15	3.24	0.2	19.83	0	2.26
WBGene00010049	F54D5.3	not known	6.11	1.07	10.53	6.06	0.18	1.67	*
WBGene00011446	T04F8.8	not known	6.74	2.25	3.83	1.81	8.56	2.38	*
WBGene00022821	ZK813.2	not known	0	7.75	3.88	10.9	0	3.03
WBGene00003773	nlt-1	nlt-1 encodes a member of the SCP-2 sterol transfer family.	6.45	3.1	9.05	6.01	0	0.64	*
WBGene00019097	F59B1.2	not known	5.45	4.75	5.63	7.44	0	1.97	*
WBGene00003588	nex-1	nex-1 encodes an annexin, a member of a family of calcium-dependent phospholipid binding proteins; NEX-1 is required for efficient engulfment of apoptotic cell corpses in the pharynx, and may also function in other membrane fusion events, such as exocytosis; NEX-1 in vitro can bind phosphatidylserine, phosphatidylinositol, heparin, heparan sulfate, and chondroitin sulfate; NEX-1 is expressed in t…	1.66	1.83	2.82	6.48	4.37	8	*	*
WBGene00015433	C04E12.2	not known	3.94	6.59	13.64	0.6	0	0.38
WBGene00015913	C17F4.7	not known	4.17	7.14	4.94	4.37	2.18	2.24
WBGene00019760	calu-1	calu-1 is an ortholog of human CALU (calumenin), RCN1 (reticulocalbin 1, EF-hand calcium binding domain) and RCN3 (reticulocalbin 3, EF-hand calcium binding domain); calu-1 is involved in body morphogenesis, cuticle development, determination of adult lifespan, locomotion, the molting cycle and nematode larval development; calu-1 is predicted to have calcium ion binding activity, based on protein…	2.75	1.54	1.16	1.45	14.32	3.82		*
WBGene00001926	his-52	his-52 encodes an H2B histone.	2.97	0.92	7.22	11.98	0	1.86	*
WBGene00044273	nspa-6	Nematode Specific Peptide family, group A	0	24.9	0	0	0	0
WBGene00019719	M01H9.3	not known	3.25	4.16	6.47	4.35	1.1	5.56	*
WBGene00006863	gyg-1	gyg-1 is an ortholog of human GYG2 (glycogenin 2) and GYG1 (glycogenin 1); gyg-1 is involved in embryo development, nematode larval development and reproduction; gyg-1 is predicted to have transferase activity, transferring glycosyl groups, based on protein domain information; gyg-1 is localized to the striated muscle dense body.GlYcoGenin like	0.92	2.26	0.76	1.26	11.35	8.3	*	*
WBGene00000776	cpl-1	cpl-1 encodes a member of the cathepsin L-like cysteine protease family required for embryonic viability and normal growth; expressed in eggshells and throughout early embryos, accumulates in intestinal cells during late embryogenesis, and expressed in the cuticle, gonad, and pharynx later in development.	6.41	5.13	2.85	4.02	1.16	5.26	*
WBGene00001488	frm-1	frm-1 is an ortholog of human EPB41 (erythrocyte membrane protein band 4.1) and EPB41L2 (erythrocyte membrane protein band 4.1-like 2); frm-1 is predicted to have actin binding activity and structural molecule activity, based on protein domain information; frm-1 is localized to the plasma membrane.FERM domain (protein4.1-ezrin-radixin-moesin) family	4.91	6.01	4.05	2.66	4.44	2.76	*
WBGene00010317	idh-1	idh-1 encodes a predicted cytosolic isocitrate dehydrogenase; by homology, IDH-1 is predicted to catalyze the formation of alpha-ketoglutarate from isocitrate.	4.84	5.43	2.3	4.76	0.56	6.83	*
WBGene00004241	puf-5	puf-5 encodes a Pumilio protein; PUF-5 is required, redundantly with PUF-6/7, for translational repression of glp-1 mRNA in oocytes (via specific elements in the 3 UTR site), and for normal oocyte maturation (growth, organization, nuclear enlargement, yolk uptake, and localization of RME-2 to the plasma membrane) and early embryogenesis (cell divisions and eggshell formation); since glp-1 mutatio…	0.67	7.54	0.61	6.91	0.09	8.86	*
WBGene00022382	Y94H6A.10	not known	3.8	8.1	0.28	1.49	5.45	5.3	*
WBGene00016250	hsp-110	C30C11.4 encodes a member of the Hsp70 family of heat shock proteins; loss of C30C11.4 activity via large-scale RNAi screens results in a variety of defects including embryonic and larval lethality, slow growth rates, and locomotory and morphological defects; in addition loss of C30C11.4 has been reported to result in a small but reproducible reduction in adult lifespan in otherwise long-lived an…	1.2	5.11	1.71	2.12	5.69	8.58	*
WBGene00018729	F53A9.6	F53A9.6 is involved in innate immune response.not known	1.75	8.7	10.04	3.81	0	0
WBGene00001853	hil-2	hil-2 is an ortholog of human H1F0 (H1 histone 0), HIST1H1E (histone cluster 1, H1e), HIST1H1D (histone cluster 1, H1d), HIST1H1B (histone cluster 1, H1b), HIST1H1C (histone cluster 1, H1c), HIST1H1A (histone cluster 1, H1a) and HIST1H1T (histone cluster 1, H1t); hil-2 is predicted to have DNA binding activity, based on protein domain information.HIstone H1 Like	5.13	3.43	1.55	5.14	5.03	4.01
WBGene00000263	F23H11.5	F23H11.5 is involved in body morphogenesis, embryo development, lipid storage, nematode larval development and reproduction.not known	2.15	3.08	4.68	4.85	6.56	2.89	*
WBGene00001453	flp-10	flp-10 encodes a FMRFamide-related neuropeptide; in males, flp-10 activity is required for a sensory transduction pathway that negatively regulates the frequency of certain substeps of turning behavior during mating; a flp-10::gfp reporter is expressed in a number of neurons including AIM, ASI, AUA, BAG, BDU, DVB, PQR, PVR, and URX, and in the vulD cells.	2.4	0.16	3.9	1.29	14.47	1.89	*
WBGene00009895	scl-2	scl-2 encodes a predicted extracellular protein that is a member of the C. elegans family of SCP/TAPS (sperm coating protein/Tpx-1/Ag5/PR-1/Sc7) domain-containing proteins; an scl-2 deletion mutation, tm2428, is reported to be homozygous viable.	6.18	2.95	6.55	7.72	0.39	0.31	*
WBGene00001893	his-19	his-19 encodes an H2A histone; his-19 is contained within the histone gene cluster HIS4.	0	2.16	2.02	3.6	14.99	1.29	*
WBGene00008572	F08B12.4	F08B12.4 is localized to the nucleus.not known	4	3.16	3.08	3.25	4.66	5.87	*	*
WBGene00001088	dpy-30	The dpy-30 gene encodes an essential nuclear protein required for hermaphrodite dosage compensation as well as normal male development; DPY-30 is expressed ubiquitously throughout development and can be detected in two different multiprotein complexes: the SDC complex involved in dosage compensation and a second complex containing NOX-1 (a WD repeat-containing protein) and ASH-2 (a trithorax-rela…	0.23	2.67	2.3	4.92	5.01	8.84	*
WBGene00009957	F53B2.8	not known	9.03	5.29	4.19	4.27	0	1.17
WBGene00000606	col-17	col-17 encodes a collagen which is expressed in all developmental stages except eggs, like col-15, col-16, and col-20; collagen genes with this expression pattern may be used for synthesis of cuticles after the L1 stage (e.g., the L4 cuticle).	9.66	0.92	10.6	0.65	1.16	0.96
WBGene00002273	lec-10	lec-10 encodes a galectin, a soluble galactose-binding lectin; recombinant lec-10 can bind to sugar in an in vitro assay.	3.89	4.45	10.76	1.79	0.57	2.45
WBGene00015803	C15H9.9	not known	0.99	0.59	3.82	3.7	11.19	3.59	*	*
WBGene00002280	let-2	let-2 encodes an alpha-2 type IV collagen, probably most closely equivalent to the human gene COL4A2 (OMIM:120090) on the basis of biological function; LET-2 is required for embryonic development and is a component of the basement membrane between muscle and hypodermis; LET-2 interacts with UNC-105, a mechanosensory ion channel of the degenerin ion channel superfamily that is expressed in muscle …	1.4	1.62	0.97	2.24	8.33	9.26	*
WBGene00000743	col-170	col-170 is an ortholog of human MARCO (macrophage receptor with collagenous structure); col-170 is involved in body morphogenesis and locomotion; col-170 is a structural constituent of cuticle, based on protein domain information.COLlagen	10.17	0.78	7.18	1.97	2.29	1.43
WBGene00009587	mig-38	mig-38 is involved in embryo development, gonad development, inductive cell migration, receptor-mediated endocytosis and reproduction; mig-38 is predicted to have copper ion binding activity, primary amine oxidase activity, and quinone binding activity, based on protein domain information.abnormal cell MIGration	5.97	8.29	4.39	2.37	1.13	1.66	*
WBGene00008356	nspc-20	Nematode Specific Peptide family, group C	2.89	0.9	6.53	10.4	0	3.05	*
WBGene00004700	rsp-3	rsp-3 encodes an ortholog of human SF2/ASF and member of the SR protein family of nuclear phosphoproteins that are required for constitutive splicing and influence alternative splicing regulation; rsp-3 affects the development of oocytes together with rsr-1, and is required for late embryonic viability; SPK-1 binds directly to and phosphorylates the RS domain of RSP-3 in vitro; the rsp-3 mRNA is …	4.87	7.15	3.07	3.67	1.04	3.89	*	*
WBGene00001881	his-7	his-7 encodes an H2A histone.	0	0.58	0.67	3.64	16.09	2.7	*
WBGene00077728	T23G11.11	not known	0	23.01	0	0.55	0	0
WBGene00000207	asb-2	asb-2 encodes the B subunit of the membrane-bound F0 proton channel portion of ATP synthase (mitochondrial respiratory chain [MRC] complex V) that is closely similar to its paralog ASB-1; RNAi experiments indicate that asb-2 activity is required for larval development as well as for normal body morphology, lifespan, and growth rate.	2.77	3.53	5.41	3.02	6.05	2.77	*
WBGene00007142	ttr-18	TransThyretin-Related family domain	1.06	2.06	6.28	5.65	5.73	2.77	*
WBGene00007016	mdt-15	mdt-15 encodes, by alternative splicing, two isoforms of a Mediator subunit orthologous to human MED15 (OMIM:607372, deleted in DiGeorge syndrome); together with NHR-49 and SBP-1, MDT-15 is required for normal fat accumulation, for expression of fatty acid (FA) desaturase genes (fat-5, fat-6, and fat-7), for normal levels of mono- and polyunsaturated FAs (PUFAs), and for viability, fecundity, mob…	3.95	4.02	7.54	3.21	2.15	2.66	*	*
WBGene00003786	npa-1	npa-1 encodes a large polyprotein precursor that is posttranslationally cleaved to multiple units of ~14.5kDa, each of which is a strong binding protein for fatty acids and retinol (Vitamin A); the lipid binding sites of NPA-1-derived peptides are unusually apolar; NPA-1-derived peptides probably are carrier proteins that enable distribution of these lipids within nematodes; NPA-1-derived peptide…	5.99	5.09	5.5	3.89	1.61	1.31
WBGene00013307	Y57G11C.9	Y57G11C.9 is involved in embryo development; Y57G11C.9 is predicted to have nucleic acid binding activity and nucleotide binding activity, based on protein domain information.not known	8.53	5.45	3.64	2.63	1.42	1.69	*	*
WBGene00006436	ttn-1	ttn-1, through multiple splicing, encodes at least six protein isoforms that are orthologs of titin (OMIM:188840, mutated in cardiomyopathy or tibial muscular dystrophy), with the three largest isoforms being 2.2 MDa, 1.2 MDa and 301 kDa; TTN-1 isoforms are expressed in body wall and vulval muscle, localized to the centers of I-bands, with the two largest isoforms expressed in all muscles except …	4.81	11.71	2.13	2.43	1.22	1.05	*	*
WBGene00017321	F09G8.7	not known	2.42	6.18	2.94	4.85	0	6.92	*
WBGene00006707	ubc-12	The ubc-12 gene encodes a ubiquitin-conjugating enzyme whose substrate is NED-8, and which is required for both embryogenesis and terminal hypodermal differentiation; ubc-12(RNAi) mutants either arrest during embryonic development or show pleotropic defects (e.g., vulval eversion during the L4 stage), as well as defective alae.	2.08	5.24	2.45	3.19	2.47	7.88	*
WBGene00007042	pbrm-1	pbrm-1 encodes an ortholog of human polybromo 1 (OMIM:606083) and Saccharomyces cerevisiae RSC1 and RSC2; by homology, PBRM-1 is predicted to function in chromatin remodeling and transcriptional regulation; pbrm-1 genetically interacts with two or more components of the EGF/RAS signaling pathway, and is required for such signaling in vulval development; pbrm-1 also interacts genetically with vab-…	1.34	2.14	1.45	1.61	15.28	1.47	*
WBGene00003633	nhr-43	nhr-43 is predicted to encode a nuclear hormone receptor (NHR); the primary sequence of nhr-43 reveals that it has a leucine instead of a methionine that is conserved within the NHR superfamily at the carboxyl boundary of the DNA-binding domain.	0.59	0.88	1.32	0.39	19.93	0.17
WBGene00007385	atp-5	atp-5 is an ortholog of human ATP5H (ATP synthase, H+ transporting, mitochondrial Fo complex, subunit d); atp-5 is involved in determination of adult lifespan, embryo development, hermaphrodite genitalia development, nematode larval development and reproduction; atp-5 is predicted to have hydrogen ion transmembrane transporter activity, based on protein domain information.ATP synthase subunit	1.78	1.9	4.88	5.6	2.89	6.2	*
WBGene00017621	F20A1.10	F20A1.10 is involved in embryo development and gamete generation.not known	5.74	1.07	11.32	4.39	0	0.64
WBGene00010353	H02I12.5	H02I12.5 is involved in embryo development.not known	0	3.08	0	1.62	17.44	0.94	*
WBGene00001892	his-18	his-18 encodes an H4 histone; by homology, HIS-18 is predicted to function as a nucleosome component required for packaging of DNA into chromatin; his-18 is a replication-dependent histone locus that resides in the HIS4 cluster on chromosome V.	2.03	1.1	5.21	8.09	2.25	4.36	*
WBGene00008357	nspc-16	Nematode Specific Peptide family, group C	5.3	0.82	7.7	5.36	2.53	1.26
WBGene00019946	chat-1	chat-1 is an ortholog of human TMEM30B (transmembrane protein 30B) and TMEM30A (transmembrane protein 30A); chat-1 is involved in reproduction.CHAperonin of TAT-1	3.43	9.47	3.45	2.74	1.54	2.33	*
WBGene00000751	col-178	col-178 is an ortholog of human MARCO (macrophage receptor with collagenous structure); col-178 is involved in defense response and lipid storage; col-178 is a structural constituent of cuticle, based on protein domain information.COLlagen	0.83	2.19	2.13	14.4	0	3.19
WBGene00011059	R06C1.4	not known	1.38	0.76	3.33	1.26	9.46	6.32	*	*
WBGene00016638	perm-4	perm-4 is involved in embryo development and reproduction.PERMeable eggshell	1.49	4.58	0.7	13.43	0.18	2.11	*	*
WBGene00016594	C42D4.1	not known	5.55	3.22	2.82	10.29	0	0.57
WBGene00000699	col-125	col-125 is an ortholog of human MARCO (macrophage receptor with collagenous structure), COL4A2 (collagen, type IV, alpha 2), COL11A1 (collagen, type XI, alpha 1), COL6A2 (collagen, type VI, alpha 2), COL11A2 (collagen, type XI, alpha 2), COL4A1 (collagen, type IV, alpha 1), COL4A5 (collagen, type IV, alpha 5), COL5A1 (collagen, type V, alpha 1), COL24A1 (collagen, type XXIV, alpha 1), COL6A1 (col…	6.51	2.3	7.4	3.73	0	2.43		*
WBGene00002202	kin-19	kin-19 encodes a serine/threonine kinase orthologous to Casein Kinase I (CKI); in the early embryo, kin-19 is a component of both the non-canonical Wnt signaling pathway that regulates endoderm formation in the early embryo as well as the Wnt spindle orientation pathway; during larval development, kin-19 functions in a non-canonical Wnt signaling pathway to control asymmetric division and fate sp…	1.84	2.12	1.53	2.27	6.43	8.17	*
WBGene00019354	K03B4.2	not known	1.44	13.52	1.23	1.76	1.82	2.37	*
WBGene00004918	snr-5	snr-5 encodes an ortholog of human small nuclear ribonucleoprotein SmF, a protein that forms part of a heptameric complex required for biogenesis and function of the snRNPs that catalyze mRNA splicing; in combination with the gene that encodes the human SmE and SmG orthologs (snr-6 and snr-7, respectively), snr-5 affects embryonic viability and nuclear association and localization of P granules i…	6.17	2.09	1.84	7.55	2.07	2.39		*
WBGene00009785	F46C5.10	not known	7.31	3.33	1.22	9.78	0	0.45	*
WBGene00044638	F23A7.8	not known	0	4.46	0	13.66	0	3.96
WBGene00009995	F53F4.13	not known	2.88	0	4.35	0.8	13.06	0.94
WBGene00001945	his-71	his-71 encodes an H3 histone required for embryonic viability, body morphology, and larval viability.	1.98	0.67	10.24	6.53	0	2.61
WBGene00011232	pck-2	R11A5.4 is one of three C. elegans genes that encode proteins with similarity to phosphoenolpyruvate carboxykinase (PEPCK); by similarity, the products of R11A5.4 are predicted to function in gluconeogenesis.	5.62	4.33	1.82	3.18	3.01	4.04	*
WBGene00004245	puf-9	The puf-9 gene encodes a predicted RNA binding protein orthologous to Drosophila PUMILIO and human PUMILIO 2 (OMIM:607205); PUF-9 is required for normal locomotion and fluid balance, and is expressed primarily in somatic tissues; PUF-9 contains a glutamine/asparagine-rich domain.	2.37	4	0.96	1.34	9.71	3.61	*
WBGene00021348	moag-4	moag-4 encodes a small protein that is evolutionarily highly conserved, containing a 4F5 domain predicted to have a helix-loop-helix secondary structure, moag-4 is orthologous to human SERF1A and SERF2 (OMIM: 603011, 605054); MOAG-4 is a general regulator of protein aggregation and proteotoxicity but it does not act on all disease-associated aggregation-prone proteins; MOAG-4 and human SERF prote…	0	8.98	0.23	1.33	7.67	3.67	*
WBGene00009161	F26E4.6	F26E4.6 is an ortholog of human COX7C (cytochrome c oxidase subunit VIIc); F26E4.6 is involved in determination of adult lifespan, embryo development, lipid storage, nematode larval development and reproduction; F26E4.6 is predicted to have cytochrome-c oxidase activity, based on protein domain information.not known	2.05	0.1	13.9	3.13	1.75	0.91	*	*
WBGene00000681	col-107	col-107 is an ortholog of human SFTPD (surfactant protein D); col-107 is a structural constituent of cuticle, based on protein domain information.COLlagen	4.67	0.83	7.63	2.97	4.59	1.12
WBGene00010539	ttr-2	K03H1.4 encodes a protein containing a predicted signal sequence followed by a transthyretin-like domain; the product of K03H1.4 belongs to a family of apparently nematode-specific proteins whose function is not yet known.	4.32	2.98	7.93	5.42	0.17	0.96
WBGene00010351	cbd-1	cbd-1 encodes a large (1319-residue) protein with 12 chitin-binding peritrophin-A domains; cbd-1(RNAi) animals have an osmotically-sensitive embryonic lethal phenotype, perhaps because of defects in chitin and eggshell synthesis; like CEJ-1 and CPG-2, CBD-1 may participate in eggshell synthesis and early embryonic development; CBD-1 s multiple peritrophin-A domains might enable mechanical cross-l…	0.68	3.45	0.56	8.54	0.38	8.12	*
WBGene00001875	his-1	his-1 encodes an H4 histone; his-1 is contained within the histone gene cluster HIS1; transcript analysis suggests that it encodes the major class of H4 transcripts.	2.86	1.5	1.09	15.1	0	1.1	*	*
WBGene00002891	let-767	let-767 encodes a steroid dehydrogenase required for embryogenesis, molting, and female reproduction; LET-767 is orthologous to human HSD17B3 (OMIM:605573, mutated in pseudohermaphroditism), HSD17B12 (OMIM:609574), and HSDL1; in vitro, LET-767 catalytically converts androstenedione and estrone into testosterone and estradiol, and in vivo probably catalyzes the synthesis of endogeneous steroid hor…	3.21	1.9	4.2	1.98	6.49	3.74	*	*
WBGene00011737	sqst-1	sqst-1 encodes a protein with similarity to mammalian sequestosome 1(SQSTM1)/p62, a signal transduction or adaptor protein involved in receptor-mediated signalling pathways; SQST-1 is weakly expressed in embryos and exhibits a diffuse, cytoplasmic localization; SQST-1 is selectively removed by autophagy during embryogenesis.	5.09	5.13	3.41	3.73	1.83	2.31	*
WBGene00001562	lin-66	lin-66 encodes an unfamiliar protein, with visible homologs only in nematodes, that was identified in screens for molecules that interact with GEX-3, a homolog of mammalian protein ligands of the small GTPase Rac1, that is essential for ventral enclosure during embryonic development; LIN-66 is expressed in body wall and vulval muscles, and is also detected in the intestine, neurons, and probably …	3.14	4.02	3.64	2.46	4.23	3.94	*
WBGene00001903	his-29	his-29 encodes an H2B histone.	0	6.38	4.5	8.04	0	2.48
WBGene00010221	F57G12.1	not known	1.95	1.38	5.88	2.08	5.64	4.19	*
WBGene00010425	lpin-1	lpin-1 encodes a putative phosphatidic acid phosphatase orthologous to budding yeast PAH1 and human LPIN1 (OMIM:605518), LPIN2 (OMIM:605519, mutated in Majeed syndrome), and LPIN3 (OMIM:605520); lpin-1 is expressed in vulval muscle; in mass RNAi assays, lpin-1 is required for the osmotic integrity of eggs and for normal larval growth, body thickness, locomotion, and fertility; by orthology, LPIN-…	1.92	2.09	0.85	1.36	11.29	3.61	*
WBGene00022793	ZK686.3	ZK686.3 is orthologous to the putative tumor suppressor candidate 3 (TUSC3); TUSC3 is involved in plasma membrane magnesium ion transport; ZK686.3 is also orthologous to the S. cerevisiae dolichyl-diphosphooligosaccharide-protein glycotransferase gamma chain (34-kD) subunit, OST3.	3.2	3	2.97	5.56	1.53	4.83	*
WBGene00010135	F55H12.4	not known	6.47	2.16	6.51	3.61	1.49	0.84	*
WBGene00002191	kin-3	kin-3 encodes an ortholog of the catalytic subunit of casein kinase II alpha, which in Drosophila and mammals is required for normal circadian rhythms, and which directly phosphorylates the Drosophila PERIOD protein (which itself regulates circadian rhythms); by analogy, KIN-3 might be expected to help regulate heterochronic functions dependent on such proteins as LIN-42.	1.72	0.91	2.51	2.99	5.11	7.8	*	*
WBGene00012553	cco-2	cco-2 encodes the C. elegans ortholog of the cytochrome c oxidase (COX) subunit Va (COX Va); loss of cco-2 activity via RNAi results in a shortened life span, reduced fertility, and defects in mitochondrial respiratory chain function.	4.95	2.27	2.61	3.63	3.86	3.69	*	*
WBGene00011128	R07H5.8	R07H5.8 is an ortholog of human ADK (adenosine kinase); R07H5.8 is involved in nematode larval development, receptor-mediated endocytosis, reproduction and secretion by cell; R07H5.8 is predicted to have adenosine kinase activity, based on protein domain information.not known	1.47	1.78	2.6	5.76	4.5	4.9	*
WBGene00001955	hlh-11	hlh-11 is an ortholog of human TFAP4 (transcription factor AP-4 (activating enhancer binding protein 4)); hlh-11 is involved in engulfment of apoptotic cell; hlh-11 is predicted to have protein dimerization activity, based on protein domain information.Helix Loop Helix	2.46	2.13	3.6	1.5	6.37	4.89	*
WBGene00004258	pyc-1	pyc-1 encodes the C. elegans pyruvate carboxylase ortholog; by homology, PYC-1 is predicted to function as a key regulatory enzyme of gluconeogenesis, lipogenesis, and anaplerosis, localizing to the mitochondrial matrix and catalyzing the formation of oxaloacetate from pyruvate and carbonate; pyc-1 expression is induced upon exposure of C. elegans to cadmium.	2.19	2.9	1.92	1.51	7.12	5.21	*
WBGene00009692	F44E5.5	F44E5.5 encodes a member of the Hsp70 family of heat shock proteins; as loss of F44E5.5 activity via large-scale RNAi screens results in no obvious defects, the precise role of F44E5.5 in C. elegans development and/or behavior is not yet known.	3.03	1.95	0.94	0.55	5.84	8.51	*
WBGene00011849	T19H5.4	not known	4.49	6.13	5.56	3.4	0.09	1.09	*
WBGene00017149	EGAP4.1	not known	5.13	0	1.11	0	9.45	5.04
WBGene00003947	pbs-1	pbs-1 encodes a protease subunit with highest similarity to vertebrate proteasome subunit beta type 6 that affects fertility, embryonic viability, locomotion, and larval viability	2.76	2.84	0.97	4.88	5.77	3.47	*	*
WBGene00011966	T23G7.3	T23G7.3 is an ortholog of human PINX1 (PIN2/TERF1 interacting, telomerase inhibitor 1); T23G7.3 is predicted to have nucleic acid binding activity, based on protein domain information.not known	2.08	1.49	6.74	2.42	5.29	2.6	*
WBGene00000879	cyn-3	cyn-3 encodes an abundantly expressed cyclophilin A isoform with peptidyl-prolyl isomerase activity in vitro, which closely resembles the prototypical CypA and is thus likely to be a member of the cytosolic CsA-binding cyclophilin subfamily; cyn-3 is exclusively expressed in the single anterior excretory cell, and is dispensable for viability and gross morphology in mass RNAi screens.	4.6	1.7	1.56	4.22	3.2	5.25	*
WBGene00001993	hpd-1	hpd-1 encodes a putative 4-hydroxyphenylpyruvate dioxygenase required for normally short lifespan and for negative regulation of the dauer larval stage, with loss of hpd-1 function prolonging lifespan and promoting dauer formation; hpd-1 is a (perhaps evolutionarily conserved) target of transcriptional activation by DAF-16; HPD-1 is orthologous to human HPD (OMIM:609695, mutated in tyrosinemia ty…	10.49	4.2	1.68	2.81	0	1.25	*
WBGene00006941	wnk-1	wnk-1 is orthologous to the human gene PROTEIN KINASE, LYSINE-DEFICIENT 1 (PRKWNK1; OMIM:605232), which when mutated leads to pseudohypoaldosteronism type II.	5.43	5.36	3.17	2.22	2.44	1.66	*
WBGene00000656	col-80	col-80 is an ortholog of human SFTPD (surfactant protein D); col-80 is involved in collagen and cuticulin-based cuticle development; col-80 is a structural constituent of cuticle, based on protein domain information.COLlagen	1.27	1.3	2.41	13.55	0	1.73
WBGene00011501	rmd-1	rmd-1 is an ortholog of human RMDN3 (regulator of microtubule dynamics 3) and RMDN2 (regulator of microtubule dynamics 2); rmd-1 is involved in apoptotic process, embryo development and oogenesis; rmd-1 is localized to the mitotic spindle pole and the spindle microtubule.Regulator of Microtubule Dynamics	0.9	2.68	0.46	9.63	0	6.56	*
WBGene00012484	car-1	car-1 encodes a putative RNA-binding protein orthologous to budding yeast Scd6p, fission yeast Sum2p, Drosophila TRAL, and human LSM14A and LSM14B; CAR-1 inhibits physiological apoptosis in oocytes, keeping it down to a normal level of ~50% in hermaphrodite gonads; independently of apoptosis, CAR-1 is also required for normal oogenesis, early embryonic cytokinesis, and normally organized endoplas…	0.5	3.11	2.95	7.11	2.32	4.21	*
WBGene00015046	nlp-34	Neuropeptide-Like Protein	15.45	0.99	0	0.76	2.95	0	*
WBGene00012113	T28B8.1	not known	1.69	3.72	1.2	4.2	4.86	4.43	*
WBGene00021281	ell-1	ell-1 is an ortholog of human OCLN (occludin), MARVELD2 (MARVEL domain containing 2), ELL3 (elongation factor RNA polymerase II-like 3), ELL2 (elongation factor, RNA polymerase II, 2) and ELL (elongation factor RNA polymerase II); ell-1 is involved in collagen and cuticulin-based cuticle development and positive regulation of growth; ell-1 is localized to the nucleus.ELL transcription elongation …	4.21	4.03	3.05	2.29	3.48	3	*
WBGene00001398	fat-6	fat-6 encodes an Acyl-CoA desaturase (also known as delta-9 fatty acid desaturase); when expressed heterologously in S. cerevisiae, FAT-6 rescues the fatty acid auxotrophy of the ole1 delta-9 desaturase mutant; FAT-6 readily desaturates stearic acid (18:0), or similar fatty acids (17:0 or 18:1 delta-11 trans), but shows less activity on palmitic acid (16:0), and no activity on other medium chain …	1.45	5.25	1.23	2.58	4.65	4.77	*
WBGene00007534	C12D8.1	C12D8.1 encodes two alternative proteins (through alternative splicing), that belong to an ancient family of single-stranded nucleic acid-binding proteins, and that are predicted to regulate gene expression through binding either mRNA or (locally) single-stranded DNA; they is most likely to specifically bind one or more discrete mRNAs and regulate their spatial localization or alternative splicin…	4.08	3.9	4.03	2.15	2.56	3.06	*
WBGene00010958	ndfl-4	The ndfl-4 gene resides on the mitochondrial chromosome, and encodes the protein NADH-ubiquinone oxidoreductase chain 4L; this is the C. elegans homolog of the core MT-ND4L of mitochondrial NADH:ubiquinone oxidoreductase (Complex I).	0	5.97	8.76	1.64	0	3.41
WBGene00007223	C01F6.9	The C01F6.9 gene resides in an operon that also contains the genes icl-1 and lpl-1.	3.56	2.34	3.22	3.55	5.17	1.86
WBGene00016916	C54D2.2	not known	0.51	0.24	12.5	2.52	2.52	1.41	*
WBGene00000754	col-181	col-181 is homologous to the human gene PRO ALPHA 1(I) COLLAGEN (COL1A1; OMIM:120150), which when mutated leads to osteogenesis imperfecta.	0.87	1.94	0.52	14.43	0	1.94	*
WBGene00000370	ccg-1	Conserved Cysteine/Glycine domain protein	5.21	2.14	3.94	1.65	3.03	3.7	*
WBGene00020930	hlh-30	hlh-30 encodes a predicted basic helix-loop-helix (bHLH) transcription factor, one of 42 such genes in the C. elegans genome, it is spliced to give 18 different transcripts; it is orthologous to human microphthalmia-associated transcription factor (HGNC:MITF); loss of hlh-30 activity via RNAi results in reduced fat storage; HLH-30 demonstrates sequence-specific DNA binding for the E box sequence …	4.41	5.1	2.98	1.37	4.07	1.7	*
WBGene00001038	dnj-20	dnj-20 is an ortholog of human DNAJB11 (DnaJ (Hsp40) B11); dnj-20 is predicted to have unfolded protein binding activity, based on protein domain information.DNaJ domain (prokaryotic heat shock protein)	2.79	2.56	2.06	1.58	5.81	4.8	*
WBGene00009624	cnc-8	cnc-8 encodes one of eleven C. elegans caenacin peptides.	6.92	1.48	9.33	1.52	0	0.34
WBGene00004862	sma-9	sma-9 encodes, by extensive alternative splicing, at least 13 isoforms, a number of which are large (~2000-residue) proteins with at least three N-terminal involucrin domains, seven C-terminal zinc-finger domains, and a glutamine/asparagine-rich domain; SMA-9 is orthologous to the Drosophila Smad cofactor Schnurri (FBgn0003396) and the vertebrate HIVEP proteins (Human Immunodeficiency Virus Type …	5.93	5.42	4.17	1.85	0.74	1.43	*
WBGene00012444	Y15E3A.5	not known	4.74	4.83	2.54	2.35	0.93	4.11	*
WBGene00017548	F18A1.7	F18A1.7 is involved in embryo development.not known	1.35	6.73	0	6.66	0.19	4.53	*
WBGene00001942	his-68	his-68 encodes an H2A histone.	1.03	1.54	0	12.23	0	4.65
WBGene00019357	cpg-8	cpg-8 encodes, by alternative splicing, two putatively secreted small proteins of 115 and 99 residues; the large CPG-8 isoform has 6 potential chondroitin attachment sites, 5 of them verified by mass spectrometry; CPG-8 has no obvious function in mass RNAi assays.	3.61	6.29	4.05	4.21	0	1.28	*
WBGene00009888	F49E2.5	F49E2.5 is involved in nematode larval development and reproduction.not known	5.34	3.97	5.19	1.06	1.85	2.03	*
WBGene00019510	K07H8.10	K07H8.10 is involved in embryo development; K07H8.10 is predicted to have nucleic acid binding activity and nucleotide binding activity, based on protein domain information.not known	1.5	2.95	1.87	6.01	3.34	3.77	*
WBGene00022170	Y71H2AM.5	Y71H2AM.5 is an ortholog of human COX6B2 (cytochrome c oxidase subunit VIb polypeptide 2 (testis)) and COX6B1 (cytochrome c oxidase subunit VIb polypeptide 1 (ubiquitous)); Y71H2AM.5 is involved in determination of adult lifespan, embryo development, nematode larval development, receptor-mediated endocytosis and reproduction; Y71H2AM.5 is predicted to have cytochrome-c oxidase activity, based on …	0.89	0.14	8.16	3.31	4.14	2.78	*	*
WBGene00050936	ZK856.16	not known	1.14	7.11	3.95	2.31	0	4.9
WBGene00000041	aco-2	aco-2 encodes an aconitase homolog that is required for embryonic viability, fertility, locomotion, and vulval morphogenesis, and perhaps for normal lifespan.	2.6	5.16	2.03	3.49	3.62	2.49	*
WBGene00013025	vha-13	vha-13 encodes an ortholog of subunit A of the cytoplasmic (V1) domain of vacuolar proton-translocating ATPase (V-ATPase); VHA-13 is predicted to hydrolyse ATP as part of a cytosolic VHA-12/VHA-13 heterohexamer, whose activity drives the V-ATPase rotor; VHA-13 levels are lowered in mutants with either abnormally low or abnormally high calcineurin levels, and elevated in mutants lacking both calci…	2.08	3.51	4.29	3.11	3.07	3.28	*
WBGene00011292	R102.5	R102.5 is involved in embryo development; R102.5 is localized to the endoplasmic reticulum, the sarcomere and the striated muscle dense body.not known	2.25	4.13	1.91	2.76	4.7	3.53	*
WBGene00001423	fib-1	fib-1 encodes the C. elegans ortholog of fibrillarin and Saccharomyces cerevisiae Nop1p, an essential component of the U3 SnoRNP; FIB-1 localizes to the nucleolus.	1.34	3.26	1.81	4.7	3.2	4.94	*
WBGene00008914	F17C11.2	not known	5.67	0.12	6.9	1.28	2.74	2.51	*
WBGene00006406	srgp-1	srgp-1 encodes the ortholog of the mammalian srGAP proteins, which are downstream effectors of the Slit-Robo neuronal guidance pathway and act as negative regulators of neuronal migration; srgp-1 positively regulates cell-cell adhesion during embryonic development and is required along with catenins, hmp-1 and hmp-2 for viability; srgp-1 also functions in engulfing cells to negatively regulate en…	0.73	1.17	0.81	1.27	14.31	0.91	*
WBGene00020931	cytb-5.2	cytb-5.2 is an ortholog of human CYB5A (cytochrome b5 type A (microsomal)) and CYB5B (cytochrome b5 type B (outer mitochondrial membrane)); cytb-5.2 is involved in embryo development and nematode larval development.YTochrome B	4.57	4.13	3.89	4.62	0	1.91	*
WBGene00002074	ima-3	ima-3 encodes one of three C. elegans importin alpha nuclear transport factors and the importin alpha that is most similar to the alpha3-subtype; ima-3 activity is required throughout development: during oogenesis, ima-3 is essential for progression past pachytene of meiotic prophase I and for proper organization of the nuclear pore complex (NPC) as well as association of P granules with the NPC;…	1.57	1.27	2.6	3.33	3.09	7.26	*	*
WBGene00009691	F44E5.4	F44E5.4 encodes a member of the Hsp70 family of heat shock proteins; as loss of F44E5.4 activity via large-scale RNAi screens results in no obvious defects, the precise role of F44E5.4 in C. elegans development and/or behavior is not yet known.	1.41	1.84	0.9	0.77	5.98	8.19	*
WBGene00018519	F46H5.3	F46H5.3 is an ortholog of human CKB (creatine kinase, brain), CKMT2 (creatine kinase, mitochondrial 2 (sarcomeric)), CKM (creatine kinase, muscle) and CKMT1B (creatine kinase, mitochondrial 1B); F46H5.3 is predicted to have kinase activity, based on protein domain information.not known	3.53	1.53	3.41	2.46	4.12	4.03	*
WBGene00007053	chd-7	chd-7 is an ortholog of human CHD8 (chromodomain helicase DNA binding protein 8), CHD7 (chromodomain helicase DNA binding protein 7), CHD6 (chromodomain helicase DNA binding protein 6) and CHD9 (chromodomain helicase DNA binding protein 9); chd-7 is involved in reproduction; chd-7 is predicted to have ATP binding activity, DNA binding activity, chromatin binding activity, and hydrolase activity, …	5.26	4.58	3.29	2.5	1.97	1.47	*	*
WBGene00000221	atf-5	atf-5 encodes a homolog of the mammalian bZIP transcription factors ATF4 and ATF5, analogous to GCN4 in S. cerevisiae; like like ATF4 and GCN4, atf-5 has an extensive 5 UTR with one 37-residue uORF; ATF4 is poorly translated in unstressed cells but well-translated during ER stress, amino acid starvation, or arsenite treatment; possibly atf-5 is also translationally regulated in a way similar to A…	1.32	0.59	2.37	1.35	10.7	2.72	*
WBGene00000616	col-39	col-39 encodes a collagen that is individually dispensable for viability and gross morphology in mass RNAi screens; the amino- and carboxyl-terminal cysteine-rich regions of COL-39 are most closely related to those of COL-8, COL-19, and COL-35.	5.61	0.92	7.79	3.21	0	1.47
WBGene00007185	nlp-36	Neuropeptide-Like Protein	4.57	2.46	3.78	3.06	4.07	1.04	*
WBGene00016781	C49G7.3	not known	1.85	0.29	6.5	1.75	4.41	4.09	*
WBGene00006921	vha-12	vha-12 encodes an ortholog of subunit B of the cytoplasmic (V1) domain of vacuolar proton-translocating ATPase (V-ATPase); VHA-12 is orthologous to human ATP6V1B1 (OMIM:192132, mutated in distal renal tubular acidosis with progressive sensorineural deafness) and ATP6V1B2 (OMIM:606939); VHA-12 and TAG-300/Y110A7A.12 are co-orthologs; VHA-17, like VHA-1 and VHA-12, antagonizes EFF-1-mediated cell f…	3.62	1.61	3.84	3.14	2.22	4.35	*
WBGene00001172	egl-3	The egl-3 gene encodes a homolog of a mammalian proprotein convertase that participates in peptide secretion.	1.96	0.87	3.94	1.08	8.13	2.68
WBGene00016048	C24B9.3	C24B9.3 is an ortholog of human VIT (vitrin), MATN1 (matrilin 1, cartilage matrix protein), VWA1 (von Willebrand factor A domain containing 1), COCH (cochlin), MATN2 (matrilin 2), COL6A5 (collagen, type VI, alpha 5), COL6A3 (collagen, type VI, alpha 3), VWA2 (von Willebrand factor A domain containing 2), MATN3 (matrilin 3), MATN4 (matrilin 4), COL12A1 (collagen, type XII, alpha 1) and COL14A1 (co…	0.14	0.13	0.88	0.32	16.9	0.27
WBGene00019680	K12H4.5	K12H4.5 is involved in RNA interference, determination of adult lifespan, embryo development, growth, hermaphrodite genitalia development, nematode larval development, receptor-mediated endocytosis and reproduction.not known	3.01	1.72	3.52	4.96	1.51	3.8
WBGene00003765	nlp-27	nlp-27 encodes a predicted neuropeptide with homology to C. elegans nlp-28 through nlp-31.	6.21	0.76	6.53	4.93	0	0
WBGene00018145	F37C4.5	not known	2.29	4.61	2.76	2.97	0.83	4.95	*
WBGene00008530	F02E9.5	F02E9.5 is an ortholog of human OSER1 (oxidative stress responsive serine-rich 1); F02E9.5 is involved in embryo development.not known	0.36	3.24	1.05	2.37	9.25	2.09	*
WBGene00001941	his-67	his-67 encodes an H4 histone required for embryonic viability and growth.	0	2	1.97	11.77	0	2.61
WBGene00001604	gln-3	gln-3 is an ortholog of human GLUL (glutamate-ammonia ligase); gln-3 is predicted to have glutamate-ammonia ligase activity, based on protein domain information.GLutamiNe synthetase (glutamate-ammonia ligase)	4.13	2.14	5.04	3.22	1.05	2.76	*
WBGene00011146	pde-2	PhosphoDiEsterase	3.35	4.32	1.98	1.07	6.15	1.43	*
WBGene00006536	tbb-1	This gene encodes a homolog of mammalian beta-tubulin (TUBB) that is expressed at high levels in the germline; TBB-1 is redundant for embryonic viability, due to its paralog TBB-2.	1.42	1.32	0.84	6.17	4.03	4.52	*	*
WBGene00003225	mev-1	mev-1 encodes the C. elegans ortholog of the succinate dehydrogenase cytochrome b560 subunit, an integral membrane protein that is a subunit of mitochondrial respiratory chain complex II (ubiquinol-cytochrome c reductase); MEV-1 is required for oxidative phosphorylation, and mev-1 mutations result abnormal energy metabolism and increased sensitivity to oxidative stress and pathogen infection; a m…	5.22	2.33	1.23	1.78	3.11	4.61
WBGene00017430	bcl-11	bcl-11 is an ortholog of human BCL11A (B-cell CLL/lymphoma 11A (zinc finger protein)) and BCL11B (B-cell CLL/lymphoma 11B (zinc finger protein)); bcl-11 is involved in embryo development and locomotion; bcl-11 is predicted to have metal ion binding activity and nucleic acid binding activity, based on protein domain information.mammalian BCL (B cell lymphoma) gene homologs	3.3	5.8	3.57	1.52	2.51	1.52
WBGene00007630	har-1	har-1 is an ortholog of human CHCHD10 (coiled-coil-helix-coiled-coil-helix domain containing 10) and CHCHD2 (coiled-coil-helix-coiled-coil-helix domain containing 2); har-1 is localized to the mitochondrion and the striated muscle dense body.HemiAsterlin Resistant	0.49	0.35	0.56	1.24	11.02	4.53	*
WBGene00009778	F46C5.1	not known	1.67	1.15	8.92	3.64	1.98	0.83
WBGene00000105	alg-1	alg-1 encodes an Argonaut ortholog; alg-1 is involved in RNA interference and affects developmental timing along with alg-2 and dcr-1 by regulating expression of the lin-4 and let-7 small temporal RNAs.	3.42	4.72	3.21	2.37	2.05	2.35	*
WBGene00011522	srap-1	Serine Rich Adhesion Protein-like	4.45	5.01	5.84	1.7	0.52	0.59
WBGene00004271	rab-7	rab-7 encodes a Rab GTPase orthologous to the Rab7 GTPases of yeast, Drosophila, and vertebrates; RAB-7 is required for endosome and endosome to lysosome trafficking and thus, for proper yolk protein transport in oocytes and transport of endocytosed materials in coelomoyctes; RAB-7 is also required for apoptotic cell clearance, particularly for regulation of lysosome to phagosome fusion; RAB-7 ac…	3.12	2.97	2.38	5.22	1.06	3.29	*
WBGene00009574	F40E10.6	F40E10.6 is an ortholog of human TMEM184A (transmembrane protein 184A) and TMEM184B (transmembrane protein 184B); F40E10.6 is involved in reproduction.not known	2.62	4.77	1.63	1.97	4.73	2.31	*
WBGene00017772	clec-1	clec-1 is an ortholog of human CLEC19A (C-type lectin domain family 19, member A), REG1B (regenerating islet-derived 1 beta), REG1A (regenerating islet-derived 1 alpha), REG3A (regenerating islet-derived 3 alpha), REG3G (regenerating islet-derived 3 gamma) and REG4 (regenerating islet-derived 4); clec-1 is involved in body morphogenesis, growth, hermaphrodite genitalia development, locomotion, ne…	3.2	2.75	6.46	2.38	1.45	1.77	*
WBGene00001906	his-32	his-32 encodes an H3 histone; by homology, HIS-32 is predicted to function as a nucleosome component required for packaging of DNA into chromatin; his-32 is a replication-dependent histone locus that resides in the HIS5 cluster on chromosome IV.	1.21	8.17	3.5	4.09	0	1.04	*
WBGene00021068	W06H8.6	not known	4.22	7.02	4.42	0.93	0	1.4	*
WBGene00019593	K09F6.10	not known	2.01	10.57	4.25	0.85	0	0.28	*
WBGene00003230	mex-5	mex-5 encodes a novel protein that contains two CCCH zinc finger motifs; maternally provided MEX-5, which functions partly redundantly with the highly similar CCCH finger protein MEX-6, is essential for transducing polarity cues and establishing soma/germline asymmetry in the early embryo; in regulating soma/germline asymmetry, MEX-5 interacts with, and activates, the SOCS-box protein ZIF-1, whic…	0.15	5.51	0.06	6.05	0.15	6.04	*
WBGene00001894	his-20	his-20 encodes an H2B histone; by homology, HIS-20 is predicted to function as a nucleosome component required for packaging of DNA into chromatin.	2.97	1.61	3.09	8.44	0	1.84	*
WBGene00044341	ave-1	ave-1/M01G5.6 encodes a small (102-residue) protein, mostly comprised of a SAM domain, that is orthologous to Drosophila AVEUGLE/CG30476 and to human SAMD10 and SAMD12; AVE-1 is dispensable for viability, since ave-1(tm3169) homozygotes are viable.	0	1.74	0.63	0.77	0	14.79
WBGene00006780	unc-44	The unc-44 gene encodes an ankyrin-like protein required for proper sex myoblast and axonal guidance during development.	4.56	5.51	2.99	1.84	1.47	1.56	*
WBGene00007553	C13G3.1	not known	2.1	2.72	0.3	0.24	9.61	2.85	*
WBGene00001682	gpc-2	gpc-2 encodes one of two C. elegans heterotrimeric G protein gamma subunits; gpc-2 is required, along with its partner GPB-1, a G protein beta subunit, for proper mitotic spindle positioning and orientation during early embryonic cell divisions; to date, GPC-2 expression has been reported in electrically excitable cells (all neurons and muscles).	2.93	1.09	2.1	2.61	6.52	2.52
WBGene00018518	F46H5.2	F46H5.2 is an ortholog of human FAM122C (family with sequence similarity 122C), FAM122A (family with sequence similarity 122A) and FAM122B (family with sequence similarity 122B).not known	2.53	3.98	4.77	1.57	2.64	2.26	*
WBGene00009664	idha-1	F43G9.1 encodes the C. elegans homolog of the alpha subunit of an NAD+-dependent mitochondrial isocitrate dehydrogenase; by homology, the product of F43G9.1 is predicted to catalyze the formation of alpha-ketoglutarate from isocitrate as part of the citric acid cycle.	2.77	1.44	2.64	2.4	4.79	3.67	*
WBGene00000294	cas-1	cas-1 encodes the C. elegans homologue of the adenylyl cyclase-associated protein 1 (CAP1); as loss of cas-1 activity via large-scale RNAi screens results in no obvious defects, the precise role of cas-1 in C. elegans development and/or behavior is not yet known.	3.94	6.1	1.54	1.31	3.21	1.51	*	*
WBGene00006913	vha-4	vha-4 encodes an ortholog of subunit c of the membrane-bound (V0) domain of vacuolar proton-translocating ATPase (V-ATPase); VHA-4 is a predicted V-ATPase transmembrane rotor component; VHA-4 is paralogous to the c subunits VHA-1/-2/-3, and is predicted to help carry protons from the cytosol to a-subunits (VHA-5, VHA-6, VHA-7, or UNC-32) for transmembrane export; VHA-4 is required for ovulation a…	0.33	1.07	2.78	4.75	6.19	2.49	*
WBGene00022075	Y69A2AR.3	not known	0	0.49	1.22	0.31	15.16	0.37
WBGene00001856	hil-5	hil-5 is an ortholog of human H1F0 (H1 histone 0), HIST1H1E (histone cluster 1, H1e), HIST1H1D (histone cluster 1, H1d), HIST1H1B (histone cluster 1, H1b), HIST1H1C (histone cluster 1, H1c), HIST1H1A (histone cluster 1, H1a) and HIST1H1T (histone cluster 1, H1t); hil-5 is involved in meiotic chromosome segregation; hil-5 is predicted to have DNA binding activity, based on protein domain informati…	0.39	5.85	0	5.21	1.59	4.44
WBGene00015778	got-2.2	got-2.2 is an ortholog of human GOT2 (glutamic-oxaloacetic transaminase 2, mitochondrial); got-2.2 is predicted to have pyridoxal phosphate binding activity and transaminase activity, based on protein domain information.Glutamate Oxaloacetate Transaminase	3.06	3.83	4.1	2.5	1.53	2.44	*	*
WBGene00021658	Y48G1A.2	not known	0.47	7.37	0.54	2.49	0	6.54
WBGene00006803	unc-70	unc-70 encodes two isoforms of a beta-spectrin ortholog required for normal body curvature and shape, normal movement, and correct localization of the alpha-spectrin SPC-1; the predominant UNC-70 isoform is expressed in all embryonic cells except the intestine, at the plasma membrane at sites of intercellular contact; UNC-70 becomes largely restricted to muscles and neurons from hatching to adult…	4.72	3.08	3.48	2.16	1.15	2.81	*	*
WBGene00006833	unc-108	unc-108 encodes a small GTPase homologous to the Rab GTPases that function in endocytosis, membrane fusion, and vesicular trafficking events; unc-108 function is required in neurons for normal locomotion; unc-108 also functions in the removal of apoptotic cells, specifically it functions in engulfing cells for the recruitment and fusion of the lysosome to the phagosome; unc-108 is expressed in ne…	1.08	1.15	3.44	5.82	3.56	2.33	*
WBGene00008944	F19B2.5	F19B2.5 is predicted to have ATP binding activity and DNA binding activity, based on protein domain information.not known	1.12	2.45	4.25	0.53	3.45	5.57	*
WBGene00000673	col-98	col-98 is involved in body morphogenesis and locomotion; col-98 is a structural constituent of cuticle, based on protein domain information.COLlagen	3.63	1.35	6.72	5.24	0	0.43		*
WBGene00006529	tba-2	tba-2 encodes an alpha-tubulin.	1.91	3.02	0.77	5.93	2.09	3.65	*
WBGene00001933	his-59	his-59 encodes an H3 histone; by homology, HIS-59 is predicted to function as a nucleosome component required for packaging of DNA into chromatin; his-59 is a replication-dependent histone locus that resides in a histone gene-rich region on chromosome IV.	3.21	1.23	3.92	6.5	0.44	2.01
WBGene00001454	flp-11	FMRF-Like Peptide	4.59	0	5.03	2.23	5.17	0.24
WBGene00001928	his-54	his-54 encodes an H2B histone; by homology, HIS-54 is predicted to function as a nucleosome component required for packaging of DNA into chromatin.	3.07	1.7	3.29	6.92	0.83	1.45	*
WBGene00022781	pmt-1	pmt-1 encodes, by alternative splicing, four isoforms of an experimentally validated phosphoethanolamine N-methyltransferase required for phosphocholine biosynthesis and viability; PMT-1 lacks known mammalian orthologs, but has orthologs in parasitic nematodes, fish, amphibians, echinoderms, plants, alveolata, and bacteria; PMT-1 is distantly paralogous to PMT-2; PMT-1 catalyses the conversion of…	1.58	2.55	3.3	5.2	3.42	1.21	*
WBGene00001493	frm-7	frm-7 is an ortholog of human FRMD1 (FERM domain containing 1).FERM domain (protein4.1-ezrin-radixin-moesin) family	2.38	5.32	3.74	2.24	1.13	2.44	*
WBGene00014058	ZK673.2	ZK673.2 is an ortholog of human AK3 (adenylate kinase 3) and AK4 (adenylate kinase 4); ZK673.2 is predicted to have ATP binding activity and adenylate kinase activity, based on protein domain information.not known	2.33	3.21	3.27	2.05	5.12	1.21	*
WBGene00044469	clec-173	C-type LECtin	6	6.43	3.85	0.61	0	0.28	*
WBGene00004014	phb-1	phb-1 encodes the C. elegans ortholog of prohibitin PHB1; loss of phb-1 activity via RNAi indicates that phb-1 function is required for mitochondrial organization and morphology and for embryonic, germline, and somatic gonad development; PHB-1, along with prohibitin subunit PHB-2, forms a macromolecular complex that localizes to mitochondrial membranes; PHB-1 and PHB-2 are dependent upon one anot…	2.15	1.26	3.56	3.83	0.32	6.05
WBGene00044686	flp-28	FMRF-Like Peptide	4.88	0.52	4.64	0.9	1.54	4.68	*
WBGene00012728	Y39G8B.9	not known	6.42	1.28	7.3	1.38	0	0.76
WBGene00003515	myo-3	myo-3 encodes MHC A, the minor isoform of MHC (myosin heavy chain) that is essential for thick filament formation, and for viability, movement, and embryonic elongation; expressed in body muscle, the somatic sheath cell covering the hermaphrodite gonad, and also expressed in enteric muscle, vulval muscles of the hermaphrodite and the diagonal muscles of the male tail.	2.94	1.77	1.32	2.32	3.19	5.59	*
WBGene00011480	enpl-1	enpl-1 encodes the C. elegans ortholog of the Hsp90 family member and endoplasmic reticulum (ER) chaperone GRP94/GP96; loss of enpl-1 activity via RNAi results in slow growth, larval arrest, uncoordinated locomotion, and weak endocytosis defects; in addition, loss of enpl-1 expression results in an increase in hsp-4 expression, revealing compensatory regulation amongst ER chaperones; an enpl-1::g…	2.59	2.19	2.94	5.8	0.71	2.89	*	*
WBGene00017372	F10G7.9	not known	8.07	4.65	1.72	1.33	0.55	0.78	*
WBGene00021248	Y22D7AL.10	Y22D7AL.10 is an ortholog of human HSPE1 (heat shock protein 1); Y22D7AL.10 is involved in embryo development.not known	0.22	0.28	0.31	1.57	9.9	4.82	*	*
WBGene00020871	T28A11.4	not known	5.51	0.52	4.93	4.54	0	1.57
WBGene00001066	dpy-4	dpy-4 encodes a cuticle collagen; dpy-4 activity is required for normal body morphology, locomotion, and larval development.	7.11	3.52	1.57	1.41	2.29	1.16		*
WBGene00021048	W05H9.1	not known	2.43	5.74	2.43	5.31	0.64	0.5	*
WBGene00022127	yop-1	yop-1 is an ortholog of human REEP6 (receptor accessory protein 6) and REEP5 (receptor accessory protein 5); yop-1 is localized to the cortical endoplasmic reticulum and the plasma membrane.YOP (yeast membrane trafficking protein) homolog	1.95	1.74	3.9	5.7	0.38	3.37	*	*
WBGene00014016	ZK632.9	ZK632.9 is involved in negative regulation of vulval development and reproduction.not known	3.59	1.67	6.29	3.34	0.5	1.63	*
WBGene00016405	hecd-1	hecd-1 is an ortholog of human HECTD1 (HECT domain containing E3 ubiquitin protein ligase 1); hecd-1 is involved in RNA interference, embryo development, hemidesmosome assembly and negative regulation of vulval development; hecd-1 is predicted to have metal ion binding activity and ubiquitin-protein transferase activity, based on protein domain information.HECtD1 ubiquitin ligase homolog	4.78	3.99	2.72	2.04	1.28	2.18	*
WBGene00001946	his-72	his-72 encodes an H3 histone required for embryonic viability.	1.07	4.2	1.87	3.64	3.1	3.05	*	*
WBGene00002262	ldh-1	ldh-1 is orthologous to the human gene LACTATE DEHYDROGENASE B (LDHB; OMIM:150100), which when mutated leads to lactate dehydrogenase-B deficiency.	1.53	1.18	0.92	3.36	5.93	3.83
WBGene00022856	cth-2	cth-2 encodes a putative cystathionine gamma-lyase; CTH-2 is orthologous to human CTH (OMIM:607657, mutated in cystathioninuria), extremely similar to its paralog CTH-1, and also paralogous to CBL-1; either CTH-2, or CTH-1, or both proteins weakly inhibit DHC-1 in vivo; CTH-2 is expressed in both larval and adult hypodermis, anal depressor muscle, and body wall muscle, as well as in adult vulval …	3.41	3.63	1.59	2.05	3.09	2.97	*	*
WBGene00009661	patr-1	patr-1 encodes the C. elegans ortholog of the Saccharomyces cerevisiae decapping activator Pat1p; patr-1 is involved in decapping-mediated mRNA decay and is required for proper recruitment of several components of P-bodies, cytoplasmic mRNA processing bodies; in C. elegans, patr-1 is an essential gene, required for embryonic and larval development, as well as wild-type brood sizes; PATR-1 localiz…	1.65	1.96	0.49	3.87	5.3	3.46	*
WBGene00000868	cyb-3	cyb-3 encodes one of four C. elegans cyclin B family members that is most closely related to the B3-type cyclins; cyb-3 is required for a number of dynein-related mitotic processes and specifically for initiation of anaphase chromosome segregation; cyb-3 is also required for completion of meiosis II and proper pronuclear migration, centrosome maturation, and pronuclear condensation in the fertili…	1.14	3.61	0	4.92	0.22	6.78	*
WBGene00015354	snet-1	snet (Suppressor of NEp Two)	2.32	1.58	3.5	1.28	5.83	2.13
WBGene00001051	cks-1	A homolog of Cks/Suc1, a highly conserved member of the eukaryotic cell cycle machinery that affects both meiosis and mitosis and has a role in the inactivation of the M-phase promoting factor (MPF) during early embryogenesis.	0.84	4.34	0.81	6.2	0	4.34	*
WBGene00006730	uev-1	uev-1 encodes a ubiquitin-conjugating enzyme (UBC or E2) variant that contains the characteristic UBC motif, but lacks the critical active-site cysteine residue necessary for catalytic activity; UEV-1 activity is required cell autonomously for normal trafficking of the GLR-1 glutamate receptor and consequently, for normal locomotory behavior; UEV-1 physically interacts with the UBC-13 ubiquitin c…	3.1	0.71	3.8	6.4	0	2.49	*
WBGene00007836	C31C9.2	C31C9.2 is orthologous to the human gene PHOSPHOGLYCERATE DEHYDROGENASE (PHGDH; OMIM:606879), which when mutated leads to phosphoglycerate dehydrogenase deficiency.	5.64	3.32	1.14	0.66	4.63	1.08	*
WBGene00002717	let-526	let-526 encodes a homolog of a component of the SWI/SNF complex; the let-526(h185) mutation results in early larval lethality.	4.9	3.82	2.01	1.66	2.68	1.4
WBGene00010579	K05C4.2	K05C4.2 is an ortholog of human JAGN1 (jagunal 1 (Drosophila)); K05C4.2 is involved in embryo development, locomotion and reproduction.not known	0.61	1.89	2.87	3.72	3.91	3.39	*
WBGene00015172	B0410.3	not known	1.16	1.86	8.62	1.51	2.21	1.01	*
WBGene00008377	D1054.10	not known	0.25	4.07	0	9.71	0	2.33	*
WBGene00020662	T21H3.1	not known	2.82	2.61	4.09	2.77	2.21	1.86	*	*
WBGene00009082	dlat-1	F23B12.5 is orthologous to the human gene DIHYDROLIPOAMIDE DEHYDROGENASE (DLD; OMIM:109720), which when mutated leads to lactic acidosis due to lipoamide dehydrogenase deficiency.	3.63	1.51	1.13	2.38	3.95	3.75	*
WBGene00022679	ZK180.5	not known	3.6	2.7	4.23	3.42	1.06	1.29	*
WBGene00001399	fat-7	fat-7 encodes an essential delta-9 fatty acid desaturase that is required for the synthesis of monounsaturated fatty acids; fat-7 can substitute for the functions of the other two fatty acid desaturases, fat-5 and fat-6; RNA interference has shown that fat-7 is required for viability and normal growth.	0	0.29	0	0.26	14.91	0.83
WBGene00006759	unc-22	unc-22 encodes twitchin, a giant intracellular protein with multiple fibronectin- and immunoglobulin-like domains and a single protein kinase domain that is homologous to titin (OMIM:188840); UNC-22 is required in muscle for regulation of the actomyosin contraction-relaxation cycle and for maintenance of normal muscle morphology; UNC-22 associates with myosin and is localized to A-bands; in vitro…	4.81	3.56	2.83	0.77	2.26	2.01	*
WBGene00000680	col-106	col-106 encodes a predicted cuticular collagen.	0	1.79	0.56	12.05	0.44	1.39	*	*
WBGene00005018	sqt-3	sqt-3 encodes a cuticle collagen; during development, sqt-3 activity is essential for viability and normal body morphology; genetic and expression studies indicate that SQT-3 is a cuticle component at all stages of development and that SQT-3 likely forms higher order cuticular structures with the DPY-17 cuticular collagen, both of which are candidate substrates for the DPY-31 procollagen C-protei…	2.11	1.15	1.19	7.4	0.85	3.51	*
WBGene00006713	ubc-18	ubc-18 encodes an E2 ubiquitin-conjugating enzyme related to human UBCH7 (OMIM:603731); UBC-18 activity is required for normal growth and reproduction, and UBC-18 functions redundantly with LIN-35/Rb and other class B synthetic multivulval (SynMuv) gene products to regulate pharyngeal morphogenesis during embryonic development; ubc-18 transcripts are detected in the germline, embryos, late larval…	0.95	2.94	2.88	4.78	0.82	3.82	*	*
WBGene00020738	T23F2.5	not known	0	0.71	0.49	2.4	7.22	5.32	*
WBGene00011063	cpg-3	cgp-3 encodes a putatively secreted protein with an N-terminal low-complexity domain containing 15 potential chondroitin attachment sites, and a C-terminal EGF-like region; cpg-3 mRNA is enriched in oogenesis, but CPG-3 has no obvious function in mass RNAi assays.	1.73	2.15	0.27	10.08	0	1.89	*
WBGene00003934	pat-10	pat-10 encodes body wall muscle troponin C, the calcium-binding component of the troponin complex of actin thin filaments; PAT-10 is essential for muscle contraction and thus for completion of embryonic morphogenesis and elongation; by homology, PAT-10 likely functions to regulate body wall muscle contraction in response to changes in intracellular calcium; PAT-10 is expressed in body wall muscle…	1.48	0.43	0.85	2.21	7.74	3.37	*	*
WBGene00001149	bcat-1	bcat-1 encodes a branched-chain amino acid aminotransferase that, by homology, is predicted to catalyze the first reaction in the catabolism of essential branched-chain amino acids such as leucine, isoleucine, and valine; in C. elegans, large-scale RNA-mediated interference (RNAi) screens indicate that bcat-1 activity is required for embryonic and larval development.	2.18	2	1.87	0.59	5.04	4.38	*
WBGene00016505	ttr-33	TransThyretin-Related family domain	0.8	0.12	1.2	0	13.93	0	*
WBGene00015593	C08E3.1	not known	1.84	0.85	13.19	0	0	0.14
WBGene00011584	clec-15	clec-15 is an ortholog of human CLEC3B (C-type lectin domain family 3, member B) and CLEC3A (C-type lectin domain family 3, member A).C-type LECtin	5.21	2.97	6.55	1.16	0	0.1
WBGene00001452	flp-9	flp-9 encodes a predicted FMRFamide-like peptide neurotransmitter that inhibits action potentials in the pharyngeal muscle when applied to the pharynx of dissected worms and inhibits movement when injected into A. suum; expressed at highest levels prior to adulthood.	0.73	0.45	4.81	0.67	8.43	0.88	*
WBGene00018208	F39G3.3	not known	1.19	9.41	1.47	1.16	1.37	1.34
WBGene00016739	pitr-1	pitr-1 is an ortholog of human SLC20A1 (solute carrier family 20 (phosphate transporter), member 1) and SLC20A2 (solute carrier family 20 (phosphate transporter), member 2); pitr-1 is involved in embryo development, hermaphrodite genitalia development, negative regulation of vulval development and reproduction; pitr-1 is predicted to have inorganic phosphate transmembrane transporter activity, ba…	0.24	0.88	1.29	1.26	4.81	7.44	*
WBGene00000894	dab-1	dab-1 encodes an ortholog of the cytoplasmic adaptor protein DISABLED, required for normal molting and meiotic arrest; DAB-1 is also required for EGL-17 secretion from vulval cells, and thus indirectly for normal sex myoblast (SM) migration and egg-laying; DAB-1 contains a conserved PTB domain and signals that confer localization to Golgi-proximal vesicles, and DAB-1 localizes to vesicular struct…	1.92	2.55	5.16	4.04	0.53	1.69	*
WBGene00020031	suco-1	suco-1 is an ortholog of human SUCO (SUN domain containing ossification factor); suco-1 is involved in body morphogenesis, receptor-mediated endocytosis, reproduction and secretion by cell.SUn (SUN) domain Containing Ossification factor homolog	2.07	4.66	1.62	3.1	3.53	0.9	*
WBGene00004132	ifet-1	ifet-1 is involved in embryo development, negative regulation of translation and oogenesis; ifet-1 is localized to the P granule.eIF4E Transporter	2.69	3.34	2.5	3.33	1.4	2.51		*
WBGene00006433	sdhb-1	sdhb-1 encodes the C. elegans ortholog of human succinate dehydrogenase subunit B (SDHB; OMIM:185470, mutations lead to extraadrenal pheochromocytoma) which contains several iron-sulfur (Fe-S) clusters and functions to transfer electrons from the A (SDHA) subunit to the membrane-associated C (SDHC) subunit; RNAi screens indicate that sdhb-1 activity is essential for embryonic and larval developme…	0.67	1.01	2.67	2.02	5.94	3.43	*
WBGene00001005	dlc-1	dlc-1 encodes a dynein light chain 1, required for viability, that inhibits DHC-1 in vivo; DLC-1 is 92-95% identical to its orthologs human DYNLL1 (OMIM:601562) and DYNLL2 (OMIM:608942); DLC-1 is paralogous to DLC-2/-6; DLC-1 is expressed in adult body wall muscle, and in larval and adult pharynx, posterior intestine, and nervous system (e.g., ventral nerve cord, head neurons, and tail neurons); …	1.39	2.85	3.96	3.33	0.91	3.29	*	*
WBGene00002783	let-607	let-607 encodes an ortholog of the Cyclic AMP-responsive Element-Binding (CREB) family of transcription factors.	1.59	1.94	2.12	1.19	6.11	2.78	*
WBGene00017385	F11G11.5	F11G11.5 is an ortholog of human BRI3 (brain protein I3); F11G11.5 is involved in embryo development.not known	2.2	2.47	4.21	3.26	0.15	3.43	*
WBGene00001391	far-7	far-7 is predicted to have lipid binding activity, based on protein domain information.Fatty Acid/Retinol binding protein	1.96	1.48	8.88	3.15	0	0.24	*
WBGene00044206	T26H5.9	not known	3.87	2.2	3.09	6.16	0	0.39	*
WBGene00021043	pck-1	pck-1 is one of three C. elegans genes that encode proteins with similarity to phosphoenolpyruvate carboxykinase (PEPCK); by similarity, the products of W05G11.6 are predicted to function in gluconeogenesis.	1.57	1.13	2.35	1.81	5.62	3.22
WBGene00013734	Y111B2A.10	Y111B2A.10 is involved in embryo development and reproduction; Y111B2A.10 is predicted to have metal ion binding activity and nucleic acid binding activity, based on protein domain information.not known	4.48	3.3	3.5	1.45	1.57	1.4	*
WBGene00003769	nlp-31	nlp-31 encodes five predicted neuropeptide-like proteins; in C. elegans, nlp-31 is part of the YGGWamide neuropeptide family that also contains nlp-24, nlp-25, and nlp-27-32; nlp-31 is expressed in the hypodermis, and its expression is also detected in precomma-stage embryos; nlp-31 expression is upregulated in response to fungal infection and, when synthesized in vitro, demonstrates antifungal a…	0	0.21	0.68	1.37	10.86	2.57
WBGene00012351	W09C5.1	W09C5.1 is an ortholog of human NSA2 (NSA2 ribosome biogenesis (S. cerevisiae)); W09C5.1 is involved in hermaphrodite genitalia development and reproduction; W09C5.1 is localized to the nucleolus.not known	1.75	0.44	5.91	2.22	3.56	1.79	*
WBGene00002012	hsp-12.3	hsp-12.3 encodes a small heat-shock protein that forms heterotetramers with HSP-12.2 and has no chaperone-like activity; structurally, HSP-12.3 is mostly a beta-sheet; at least one HSP-12 (which may or may not be HSP-12.2) is ubiquitously expressed in L1 larvae, and later expressed in adult spermatids (and perhaps spermatocytes), and some adult vulval cells; hsp-12.3 is upregulated in daf-2 mutan…	1.93	1.35	0	1.58	9.92	0.86		*
WBGene00043308	F39B2.9	not known	10.79	4.83	0	0	0	0	*
WBGene00022257	puf-11	puf-11 is an ortholog of human PUM1 (pumilio RNA-binding family member 1) and PUM2 (pumilio RNA-binding family member 2); puf-11 is involved in apoptotic process, embryo development and reproduction; puf-11 is predicted to have RNA binding activity, based on protein domain information.PUF (Pumilio/FBF) domain-containing	0.28	4.58	0.22	4.82	0	5.68	*
WBGene00008745	F13E6.1	F13E6.1 is an ortholog of human TPD52L2 (tumor protein D52-like 2), TPD52 (tumor protein D52), TPD52L1 (tumor protein D52-like 1) and TPD52L3 (tumor protein D52-like 3); F13E6.1 is involved in lipid storage.not known	0.82	2.14	5.58	3.29	2.46	1.25	*
WBGene00001840	hel-1	hel-1 encodes an ortholog of human 56-kD U2AF65 associated protein (UAP56) that is required for exporting mRNAs from the nucleus; unlike animals with RNAi against several other splicing factors, hel-1(RNAi) animals fail to export transgenic GFP mRNA from the nucleus; conversely, hel-1 overexpression is lethal, with failed transgene expression as well.	2.74	2.69	2.98	3.54	0.76	2.83	*
WBGene00002915	let-805	let-805 encodes myotactin, a novel single-transmembrane protein containing extracellular fibronectin repeats; genetic analyses indicate that LET-805 is essential for proper association between hypodermal fibrous organelles and the contractile apparatus of muscle cells; LET-805 is expressed in hypodermal cells and in the pharynx and localizes to basolateral membranes.	3.65	2.88	2.68	1.77	2.89	1.66	*
WBGene00004046	plp-1	plp-1 encodes a protein containing three PUR repeats that has similarity to the mammalian transcription factor pur alpha; plp-1 is required for embryonic development, development of the pharynx, and formation of the intestine; PLP-1 interacts with double-stranded DNA and specifically, with a Lef-1 binding site within the end-1 promoter; PLP-1 DNA binding is regulated by phosphorylation.	0.46	2.37	1.86	5.64	2.74	2.45	*
WBGene00001329	epn-1	epn-1 is an ortholog of human EPN3 (epsin 3), EPN1 (epsin 1) and EPN2 (epsin 2); epn-1 is involved in embryo development, germline cell cycle switching, mitotic to meiotic cell cycle, lipid storage, locomotion, nematode larval development, receptor-mediated endocytosis and reproduction; epn-1 is localized to the early phagosome, the phagocytic cup and the pseudopodium.EPsiN (endocytic protein) ho…	2.32	3.52	2.28	3.42	1.04	2.92	*
WBGene00015811	C16A3.6	C16A3.6 is an ortholog of human MAK16 (MAK16 (S. cerevisiae)); C16A3.6 is involved in embryo development, hermaphrodite genitalia development, nematode larval development, receptor-mediated endocytosis and reproduction.not known	4.24	1.95	3.94	3.43	0.46	1.47	*
WBGene00018701	pccb-1	F52E4.1 is orthologous to the human gene PROPIONYL-CoA CARBOXYLASE, BETA SUBUNIT (PCCB; OMIM:232050), which when mutated leads to propionicacidemia; F52E4.1 protein is predicted to be mitochondrial.	1.93	1.47	1.35	2.71	4.69	3.34	*
WBGene00013867	ZC373.2	not known	0	2.97	0	11.17	0	1.3
WBGene00001745	gsa-1	The gsa-1 gene encodes a Gs alpha subunit of heterotrimeric G proteins which affects L1 larval stage viability, movement, and egg laying; it is genetically upstream of sgs-1 with respect to neuronal degeneration, as defined by gain-of-function analysis, and is expressed in excitable cells.	1.12	1.59	2.36	1.04	6.93	2.4	*
WBGene00008358	nspc-18	Nematode Specific Peptide family, group C	3.28	0.3	2.25	4.9	4.52	0.18
WBGene00020379	T09B4.5	not known	2.99	0.88	1.15	3.78	4.56	2.07	*
WBGene00013394	Y62H9A.6	not known	1.19	5.27	0	8.39	0	0.58	*
WBGene00017864	pcca-1	The F27D9.5 gene encodes an ortholog of the human gene PROPIONYL-COA CARBOXYLASE ALPHA SUBUNIT (PCCA), which when mutated leads to propionicaciduria, type I (OMIM:232000).	0.6	0.59	1.68	0.96	8.91	2.67
WBGene00000189	arl-5	arl-5 encodes a paralog of the ADP-ribosylation factor-like protein EVL-20; ARL-5 is an ortholog of mammalian ARL5.	11.71	1.75	0.53	1.36	0	0.05	*
WBGene00004701	rsp-4	rsp-4 encodes, along with rsp-5, one of two C. elegans orthologs of the vertebrate SC35 splicing factor and member of the SR protein family of nuclear phosphoproteins that are required for constitutive splicing and influence alternative splicing regulation.	1.48	3.42	2.51	3.01	1.64	3.3	*
WBGene00011282	R74.8	not known	1.7	3.56	2.94	2.76	0.71	3.67
WBGene00003927	pas-6	pas-6 encodes a type 1 alpha subunit of the 26S proteasome s 20S protease core particle (CP); PAS-6 is required for embryonic, larval, and germline development and by homology, is predicted to comprise the outer rings of the proteasome and to play a role in selective degradation of ubiquitinated proteins during development; in vitro, PAS-6 interacts with BRP-1, a glutamine/asparagine (Q/N)-rich d…	1.45	2.07	0.39	4.46	4.66	2.3	*	*
WBGene00001309	emr-1	emr-1 gene encodes a homolog of the human integral nuclear membrane protein emerin ; EMR-1 belongs to a family of proteins sharing the LEM-domain (LAP2-Emerin-MAN1 domain) that are generally conserved in metazoa and bind to lamin; EMR-1, along with another LEM-domain protein, LEM-2 is required for larval development, normal life-span, nuclear envelope and chromatin organization, chromosome segreg…	3.05	0.87	0.75	3.69	1.91	5.05	*
WBGene00001994	hpk-1	hpk-1 encodes a predicted dual-specificity protein kinase with distant homology to the vertebrate protein kinase DYRK1A and the Drosophila homolog mini-brain; RNA interference of hpk-1 does not result in any detectable phenotype; the HPK-1::GFP fusion protein is localized to the nucleus and is expressed in cleavage stage embryos.	2.3	2.46	2.12	1.74	3.71	2.99	*
WBGene00004110	pqn-20	The protein product of this gene is predicted to contain a glutamine/asparagine (Q/N)-rich ( prion ) domain, by the algorithm of Michelitsch and Weissman (as of the WS77 release of WormBase, i.e., in wormpep77).	5.31	4.01	1.71	1.91	0.84	1.53	*	*
WBGene00000620	col-43	col-43 encodes a collagen that is individually dispensable for viability and gross morphology in mass RNAi screens.	1.07	0.35	2.05	1.64	9.05	1.1	*
WBGene00016997	cebp-1	cebp-1 encodes a bZip domain-containing protein that is a member of the CCAAT/enhancer-binding proteins (C/EBP) subfamily of bZip proteins; in C. elegans, CEBP-1 functions together with a DLK-1 signaling pathway to effect axon regeneration after laser axotomy in adult neurons; cebp-1 protein and mRNA are located in synapses and axons, and translation of axonal cebp-1 mRNA is upregulated via the D…	1.83	2.65	1.22	2.02	4.62	2.89
WBGene00001878	his-4	his-4 encodes an H2B histone.	0.72	2.07	2.19	9.51	0	0.73
WBGene00009215	thn-2	thn-2 is involved in defense response.THaumatiN family	4.62	3.33	0.77	6.12	0	0.36		*
WBGene00013308	nuo-3	The nuo-3 locus encodes two distinct, non-overlapping proteins: Y57G11C.12a (homologous to human C3orf10/BRICK1, a component of the WAVE1 complex) and Y57G11C.12b (a putative NADH-ubiquinone oxidoreductase alpha subunit, homologous to human NDUFA6 [OMIM:602138]).	1.46	2.55	1.27	2.08	5.01	2.8	*
WBGene00003218	mep-1	mep-1 encodes a zinc-finger protein; mep-1 is required for oocyte development and for maintenance of somatic versus germline differentiation; mep-1 is involved in posttranscriptional repression of the fem-3 mRNA via its 3 UTR in vivo and is also more broadly required for larval development; MEP-1 interacts with MOG-1, MOG-4, and MOG-5 and binds RNA nonspecifically; MEP-1 is a nuclear protein.	1.23	3.83	1.65	1.52	4.5	2.43	*
WBGene00009532	ccch-1	ccch-1 encodes a CCCH tandem zinc finger (TZF) protein; based upon its sequence similarity to human tristetraprolin and ERF-2 the product of F38B7.1 is predicted to function as an RNA-binding protein that specifically binds to UAUU repeats.	3.95	1.75	3.08	1.13	4.08	1.15	*
WBGene00002272	lec-9	lec-9 encodes a predicted lectin that affects embryonic viability.	3.99	2.38	5.64	1.2	1.4	0.52
WBGene00001746	gsk-3	gsk-3 encodes the C. elegans glycogen synthase kinase ortholog; during embryonic development, GSK-3 functions in the Wnt signaling pathway that restricts specification of mesendodermal tissue to the appropriate blastomere; GSK-3 also functions in a Wnt pathway that regulates anteroposterior axon guidance; GSK-3 plays a role in regulating the oocyte-to-embryo transition, by phosphorylating and neg…	1.05	0.85	0.97	1.23	1.49	9.52	*	*
WBGene00001240	elo-2	elo-2 encodes a palmitic acid elongase, homologous to polyunsaturated fatty acid (PUFA) elongases such as ELO-1, that is required for normally rapid growth, normally large body size, fertility, and for the quantitative regulation of the ultradian defecation rhythm; the joint action of ELO-2 with ELO-1 is strongly required for 20-carbon PUFA production and for general viability; loss of el-2 activ…	0.74	1.11	1.13	0.58	7.91	3.63	*
WBGene00000931	dao-5	dao-5 encodes a predicted nucleolar phosphoprotein related to Saccharomyces cerevisiae SRP40 and the vertebrate Nopp140 proteins that may play a role in rRNA gene transcription and nucleolar structural organization; dao-5 expression is negatively regulated by the DAF-2/insulin-like receptor and positively regulated by the DAF-16/fork-head transcription factor, suggesting that dao-5 may be involve…	0.37	2.45	1.21	2.4	6.36	2.31	*
WBGene00019893	sgt-1	sgt-1 is an ortholog of human SGTA (small glutamine-rich tetratricopeptide repeat (TPR)-containing, alpha) and SGTB (small glutamine-rich tetratricopeptide repeat (TPR)-containing, beta); sgt-1 is involved in embryo development, nematode larval development and reproduction.Small Glutamine-rich Tetratrico repeat protein	1	1.58	1.62	3.57	4.29	3.03	*
WBGene00000713	col-140	col-140 is an ortholog of human SFTPD (surfactant protein D), COL4A2 (collagen, type IV, alpha 2), COL11A1 (collagen, type XI, alpha 1), COL6A2 (collagen, type VI, alpha 2), COL11A2 (collagen, type XI, alpha 2), COL4A1 (collagen, type IV, alpha 1), COL4A5 (collagen, type IV, alpha 5), COL5A1 (collagen, type V, alpha 1), COL24A1 (collagen, type XXIV, alpha 1), COL6A1 (collagen, type VI, alpha 1), …	0.2	3.93	0.62	9.43	0	0.88
WBGene00002066	ifg-1	ifg-1 encodes, by alternative splicing, two orthologs of the translation initiation factor 4F, ribosome/mRNA-bridging subunit (eIF-4G); by homology, IFG-1 is predicted to function in poly(A) tail-dependent translation initiation; loss of ifg-1 activity in adult animals extends lifespan.	1.39	3.46	1.27	1.86	3.79	3.29	*	*
WBGene00009915	F52A8.1	F52A8.1 is involved in growth, protein catabolic process and striated muscle myosin thick filament assembly.not known	2.24	0.8	3.76	5.45	0	2.8	*
WBGene00007009	wwp-1	wwp-1 encodes, by alternative splicing, two isoforms of a putative E3 ubiquitin ligase orthologous to budding yeast Rsp5, Drosophila SU(DX), and human WWP1 (OMIM:602307) and WWP2 (OMIM:602308); WWP-1 is required for proteolysis of the intracellular LIN-12 domain in primary ventral precursor cells, and for protection of germ cells against ionizing radiation or camptothecin, as well as for normal a…	3.23	3.46	2.87	2.22	1.21	2.06	*
WBGene00009584	drap-1	drap-1 is an ortholog of human DRAP1 (DR1-associated protein 1 (negative cofactor 2 alpha)); drap-1 is predicted to have protein heterodimerization activity and sequence-specific DNA binding activity, based on protein domain information.DRAP1 corepressor homolog	2.05	5.9	0.9	2.29	2.35	1.55	*
WBGene00022855	tcer-1	tcer-1 is an ortholog of human TCERG1 (transcription elongation regulator 1) and TCERG1L (transcription elongation regulator 1-like); tcer-1 is involved in RNA interference, body morphogenesis, embryo development, hermaphrodite genitalia development, locomotion, nematode larval development, regulation of cell proliferation, regulation of meiotic nuclear division and reproduction; tcer-1 is locali…	5.86	4.15	1.4	1.28	1.56	0.78	*
WBGene00022180	Y71H2AM.15	Y71H2AM.15 is an ortholog of human KIAA1217 (KIAA1217); Y71H2AM.15 is involved in determination of adult lifespan and embryo development; Y71H2AM.15 is expressed widely junction and the striated muscle dense body.not known	0.06	0.14	0.12	0.08	1.52	13.1	*
WBGene00016387	kbp-5	KNL (kinetochore null) Binding Protein	0	4.04	0	3.61	4.81	2.54	*
WBGene00005000	spp-15	SaPosin-like Protein family	0.52	1.69	0	2.15	8.67	1.86
WBGene00235102	Y54G2A.75	Y54G2A.75 is an ortholog of human TXNL4A (thioredoxin-like 4A); Y54G2A.75 is involved in embryo development.not known	0	4.82	0.5	2.69	5.51	1.34	*
WBGene00006528	tba-1	tba-1 encodes one of nine C. elegans alpha-tubulins; in early embryos, tba-1 is required, partially redundantly with the closely related tba-2, for a number of microtubule-dependent processes and hence, for normal embryonic development; wild-type tba-1 activity is also required for cell migrations as well as motor neuron synapse and axon development; tba-1 is transcribed during oogenesis and wide…	2.21	1.56	0.74	5.29	1.66	3.39	*	*
WBGene00008799	F14E5.1	F14E5.1 is an ortholog of human SLC2A14 (solute carrier family 2 (facilitated glucose transporter), member 14), SLC2A3 (solute carrier family 2 (facilitated glucose transporter), member 3), SLC2A1 (solute carrier family 2 (facilitated glucose transporter), member 1), SLC2A2 (solute carrier family 2 (facilitated glucose transporter), member 2) and SLC2A4 (solute carrier family 2 (facilitated gluco…	0.26	14.39	0.15	0	0	0	*
WBGene00011681	T10B10.4	T10B10.4 is an ortholog of human GLYATL1 (glycine-N-acyltransferase-like 1), GLYATL2 (glycine-N-acyltransferase-like 2) and GLYAT (glycine-N-acyltransferase); T10B10.4 is predicted to have glycine N-acyltransferase activity, based on protein domain information; T10B10.4 is localized to the endoplasmic reticulum.not known	0.41	0.51	0.62	0.14	11.25	1.85	*
WBGene00018271	F41C3.5	F41C3.5 encodes a serine carboxypeptidase that is related to human cathepsin A (CTSA, OMIM:256540, mutations are associated with galactosialidosis: beta-galactosidase and alpha-neuraminidase deficiency); microarray experiments have shown that F41C3.5 mRNA levels are reduced in a lin-14 loss-of-function mutant background, suggesting that F41C3.5 expression is positively regulated by LIN-14; large-…	1.93	2.49	0.12	2.48	4.15	3.51	*	*
WBGene00004239	puf-3	The puf-3 gene encodes a predicted RNA binding protein that is a member of the conserved PUF (Pumilio and FBF) family of RNA binding proteins; PUF-3 is expressed in the ovary and is required for multiple aspects of early embryogenesis including proper cell cycle timing, spindle positioning, and formation of the polar bodies and pronuclei.	0.69	4.38	1.14	3.31	0.29	4.87	*
WBGene00000122	aly-3	aly-3 encodes an RRM motif-containing protein orthologous to human THOC4 (OMIM:604171), and paralogous to ALY-1 and ALY-2; by orthology, ALY-3 is thought to promote recruitment of mRNA export factor to mRNAs; however, ALY-3 has no grossly obvious function in four-way RNAi assays of ALY-1/-3 and W04D2.6, and aly-3(RNAi) had no obvious effect on nuclear retention of tra-2 mRNA in the absence of TRA…	2.88	2.98	3.22	3.11	0.26	2.21	*
WBGene00003989	pfn-1	pfn-1 encodes a profilin; pfn-1 is required for embryonic cytokinesis, specifically for the assembly or maintenance of cortical microfilaments and myosin; PFN-1 physically interacts with the CYK-1 Formin Homology protein; PFN-1 localizes to the cell cortex.	0.74	3.62	1.11	4.84	0.77	3.58	*
WBGene00006720	ubc-25	ubc-25 is an ortholog of human UBE2Q2 (ubiquitin-conjugating enzyme E2Q family member 2) and UBE2Q1 (ubiquitin-conjugating enzyme E2Q family member 1); ubc-25 is localized to the nucleus.UBiquitin Conjugating enzyme	2.62	3.58	1.35	2.36	0.77	3.98	*
WBGene00018868	F55C7.2	not known	14.18	0	0.42	0	0	0	*
WBGene00010731	K10C3.4	K10C3.4 is an ortholog of human TMEM98 (transmembrane protein 98).not known	1.53	1.66	3.24	2.25	3.14	2.76	*
WBGene00002271	lec-8	lec-8 encodes a glycolipid-binding galectin; LEC-8 binds glycolipids and can inhibit Bacillus thuringiensis Cry5B from binding glycolipids; lec-8 mutants are more susceptible to Cry5B; lec-8 is expressed in the pharyngeal-intestinal valve, the intestinal-rectal valve, and in some vesicles of the intestine; lec-8 expression in the intestine is induced in response to bacterial infection and Cry5B, …	6.5	3.77	1.22	2.14	0.19	0.76
WBGene00004384	rnp-1	rnp-1 is an ortholog of human RBM14-RBM4 (RBM14-RBM4 readthrough), RBM4B (RNA binding motif protein 4B) and RBM4 (RNA binding motif protein 4); rnp-1 is involved in reproduction; rnp-1 is predicted to have nucleic acid binding activity and nucleotide binding activity, based on protein domain information.RNP (RRM RNA binding domain) containing	3.22	5.76	1.28	1.88	1.52	0.92	*
WBGene00019628	pup-2	pup-2 encodes a template-independent poly(U) polymerase with 3 end RNA substrates, orthologous to human ZCCHC6 and ZCCHC11, and paralogous to CID-1; like its paralog CID-1, PUP-2 is required for normally rapid growth and normally short lifespan; pup-2(RNAi) animals are slow-growing and abnormally long-lived; PUP-2 is paralogous to the GLD-2 family of poly(A) polymerases.	1.42	2.5	0.55	2.43	4.81	2.84	*
WBGene00002027	hsr-9	hsr-9 encodes a protein containing a BRCT (BRCA 1 C terminus) domain that is found in proteins that regulate the cell cycle checkpoint in response to DNA damage; HSR-9 activity is required for a normal response to DNA damage caused by gamma-irradiation; loss of HSR-9 function via RNA-mediated interference after gamma-irradiation results in defects in mitotic cell cycle arrest, reduction of apopto…	2.89	2.65	0.24	2.13	4.25	2.36	*
WBGene00001876	his-2	his-2 encodes an H3 histone; his-2 is contained within the histone gene cluster HIS1.	1.35	2.32	3.39	5.79	0	1.63
WBGene00009188	lsy-22	lsy-22 is involved in body morphogenesis, embryo development, hermaphrodite genitalia development, locomotion, nematode larval development and reproduction; lsy-22 exhibits repressing transcription factor binding activity.Laterally SYmmetric (defective in lateral asymmetry)	5.06	1.55	0.69	1.09	4.12	1.96	*
WBGene00012434	Y11D7A.10	not known	2.34	2.27	0.92	1.9	3.91	3.13	*	*
WBGene00019435	K06A9.1	The K06A9.1 gene encodes an homolog of human TCOF1, which when mutated leads to Treacher-Collins syndrome (OMIM:154500).	2.54	3.5	4.93	0.93	1.89	0.61
WBGene00020865	T27E4.7	T27E4.7 is involved in lipid storage.not known	6.31	2.05	2.65	1.83	0.7	0.81	*
WBGene00017926	F29C4.2	F29C4.2 is an ortholog of human COX6C (cytochrome c oxidase subunit VIc); F29C4.2 is involved in determination of adult lifespan, embryo development, hermaphrodite genitalia development, locomotion, nematode larval development and reproduction; F29C4.2 is predicted to have cytochrome-c oxidase activity, based on protein domain information.not known	3.5	1.21	1.47	3.29	2.82	2.04	*
WBGene00001263	emb-9	emb-9 encodes the alpha-1 chain of Type IV basement membrane collagen most closely equivalent to human COL4A1 (OMIM:120130) on the basis of biological function; EMB-9 forms heterotrimeric Type IV collagen with LET-2, the alpha-2-like chain, and is required for the assembly and/or secretion of LET-2; EMB-9 is essential for embryonic morphogenesis, particularly epidermal elongation, and for larval …	1.64	1.2	0.83	1.85	4.79	4.01	*
WBGene00002253	lbp-1	lbp-1 encodes a predicted secreted fatty acid binding protein (FABP) that is similar to the Ascaris suum secreted FABP As-p18; by homology, LBP-1 is predicted to function in sequestering or transporting small hydrophobic molecules such as lipids and steroid hormones; an lbp-1::gfp promoter fusion is expressed in the embryo, beginning at gastrulation, in presumptive hypodermal precursors; lbp-1::g…	5.57	1.81	3.02	2.26	0.86	0.78		*
WBGene00018637	F49E8.6	not known	0	2.06	0.16	0.29	11.4	0.36	*
WBGene00003834	nxf-1	nxf-1 encodes a homolog of human TAP protein, a member of the NXF family of shuttling transport receptors for nuclear export of mRNA; binds RNA directly and its function has been shown to be conserved with the NXF family.	2.14	5.42	3.63	1.98	0.25	0.8	*
WBGene00004875	smd-1	smd-1 encodes an S-adenosylmethionine decarboxylase; SMD-1 functions in polyamine biosynthesis, exhibiting adenosylmethionine decarboxylase activity in vitro that is stimulated by putrescine; in large-scale RNAi screens, loss of smd-1 results in defective axon guidance and, in a sensitized genetic background, locomotion defects; smd-1::gfp reporter fusions are expressed in the intestine and in he…	0.49	1.03	0.15	0.63	8.43	3.49	*
WBGene00010783	mrpl-36	mrpl-36 is an ortholog of human MRPL36 (mitochondrial ribosomal protein L36); mrpl-36 is a structural constituent of ribosome, based on protein domain information.Mitochondrial Ribosomal Protein, Large	3.55	0.26	1.51	1.98	3.81	3.11	*
WBGene00006996	zyg-11	zyg-11 encodes a protein containing four diverged leucine-rich repeats and an armadillo-like helical domain and is conserved in metazoa, but not found in Drosophila; during development, ZYG-11 functions as the substrate-recognition subunit for a CUL-2-based ubiquitin-ligase complex that is required for a number of biological processes including progression through meiotic anaphase II, mitotic chr…	0.69	4.81	1.37	2.45	3.22	1.65	*
WBGene00009374	F34D10.4	not known	1.34	4.46	1.27	1.22	2.34	3.55	*
WBGene00004768	sel-11	sel-11 encodes an E3 ubiquitin ligase; sel-11 was identified in screens for mutations that suppress the egg-laying defective (Egl) phenotype of a hypomorphic lin-12 allele; sel-11 mutations also suppress the temperature-sensitive, maternal-effect embryonic lethality of a glp-1 partial loss-of-function allele; SEL-11 functions as an ER E3 ubiquitin ligase that plays a role in the unfolded protein …	2.74	2.86	2.93	2.54	0.81	2.3	*
WBGene00021879	clec-83	C-type LECtin	1.66	1.52	3.54	3.54	3.36	0.54		*
WBGene00008522	F02D8.5	not known	1.89	0.41	1.8	0.68	9.21	0.17	*
WBGene00012020	gyg-2	gyg-2 is an ortholog of human GYG2 (glycogenin 2) and GYG1 (glycogenin 1); gyg-2 is predicted to have transferase activity, transferring glycosyl groups, based on protein domain information.GlYcoGenin like	0.17	3.76	0.13	7.27	0	2.83
WBGene00019748	atg-2	atg-2 encodes a large (2,275-residue) protein orthologous to the autophagic budding yeast protein Atg2p, and to human ATG2A and ATG2B; ATG-2 is expressed in larval and adult pharynx, intestine, body wall muscles, and neurons, as well as adult reproductive system; ATG-2 has no obvious phenotype in mass RNAi assays.	3.46	5.1	2.28	2.28	0.12	0.91	*
WBGene00016178	mesp-1	mesp-1 is involved in embryo development, locomotion, meiotic chromosome segregation and nematode larval development.MEiotic SPindle	0	2.92	0	7.41	0	3.8	*
WBGene00003903	pab-2	pab-2 encodes a polyadenylate-binding protein 1 homolog with high similarity to human PABP 1.	1.64	1.74	0.92	2.39	3.17	4.26	*	*
WBGene00001748	gsp-2	gsp-2 is an ortholog of human PPP1CA (protein phosphatase 1, catalytic subunit, alpha isozyme) and PPP1CC (protein phosphatase 1, catalytic subunit, gamma isozyme); gsp-2 is involved in cytokinesis, embryo development, locomotion, meiotic chromosome segregation, mitotic nuclear division, the molting cycle, oviposition and peptidyl-serine dephosphorylation; gsp-2 exhibits protein serine/threonine …	0.76	1.31	2.35	2.96	3.2	3.53	*	*
WBGene00016004	C18H9.6	not known	0.84	1.75	2.4	5.1	3.51	0.46
WBGene00001877	his-3	his-3 encodes an H2A histone; by homology, HIS-3 is predicted to function as a nucleosome component required for packaging of DNA into chromatin; his-3 is a replication-dependent histone locus that resides in the HIS1 cluster on chromosome V.	3.51	0.92	3.31	4.79	0	1.53	*
WBGene00005003	spp-18	spp-18 is involved in innate immune response.SaPosin-like Protein family	2.43	0.06	8.26	2.87	0	0.38
WBGene00015579	C07H6.2	C07H6.2 is an ortholog of human PPP1R11 (protein phosphatase 1, regulatory (inhibitor) subunit 11).not known	1.95	6.37	1.08	2.14	0	2.46	*
WBGene00010399	clec-13	C-type LECtin	4.7	2.55	5.47	1.21	0	0.06
WBGene00004703	rsp-6	rsp-6 encodes an RNA binding protein that is the C. elegans ortholog of the vertebrate SFRS3/SRp20 pre-mRNA splicing factors; although loss of rsp-6 activity alone results in no obvious abnormalities, RNAi experiments targeting multiple RSP proteins indicate that, in combination with other RSP proteins, RSP-6 plays a role in embryonic and larval development, germline sex determination (sperm-oocy…	1.69	4.96	1.16	2.02	2.52	1.62	*
WBGene00020915	nol-5	nol-5 is an ortholog of human NOP58 (NOP58 ribonucleoprotein); nol-5 is involved in embryo development, hermaphrodite genitalia development, negative regulation of vulval development, nematode larval development, receptor-mediated endocytosis and reproduction.NucleOLar protein	0	0.97	2.67	3.07	3.86	3.37	*
WBGene00007617	rrbs-1	rrbs-1 is an ortholog of human RRS1 (RRS1 ribosome biogenesis regulator (S. cerevisiae)); rrbs-1 is involved in cell migration, embryo development, gonad development, nematode larval development and reproduction.Regulator of RiBosome bioSynthesis	1.81	1.03	3.37	5.1	0.62	1.98
WBGene00007227	C01G6.5	C01G6.5 is an ortholog of human TCF19 (transcription factor 19); C01G6.5 is involved in embryo development and lipid storage.not known	2.08	3.38	2.75	2.01	1.93	1.72	*
WBGene00003704	nhr-114	nhr-114 encodes, by alternative splicing, two isoforms of a nuclear hormone receptor that specifically binds GPA-13 in yeast two-hybrid assays; the interaction of NHR-114 with GPA-13 is independent of whether GPA-13 is constitutively activated or not; NHR-114 is expressed in intestine (and weakly in hypodermal cells), with mainly nuclear localization; NHR-114 has no obvious function or phenotype …	3.58	2.98	2.98	0.69	2.04	1.6
WBGene00017347	F10E7.5	F10E7.5 is an ortholog of human MRTO4 (mRNA turnover 4 (S. cerevisiae)); F10E7.5 is involved in receptor-mediated endocytosis.not known	0	0.8	1.35	5.08	3.94	2.64	*
WBGene00001239	elo-1	elo-1 encodes a component of C-18 polyunsaturated fatty acid (PUFA) elongase that is required for normal elongation of n-6 and n-3 20-carbon PUFA in vivo; ELO-1 is a condensing enzyme that elongates n-6 and n-7 (and, with less efficiency, n-3) series C18 PUFAs.	0.65	1.05	2.39	2.88	3.49	3.33	*
WBGene00021875	Y54G2A.10	not known	4.11	5.08	3	1.19	0	0.39
WBGene00014204	ccdc-47	ccdc-47 is an ortholog of human CCDC47 (coiled-coil domain containing 47).CCDC (human Coiled Coil Domain Containing) homolog	0.91	2.19	4.79	3.11	0.94	1.82
WBGene00009639	nspc-15	Nematode Specific Peptide family, group C	0.67	1.25	4.4	7.07	0	0.37	*
WBGene00016407	C34D10.2	C34D10.2 is an ortholog of human UNKL (unkempt family zinc finger-like) and UNK (unkempt family zinc finger); C34D10.2 is predicted to have metal ion binding activity, based on protein domain information.not known	4.26	3.4	3.51	1.26	0.79	0.54	*
WBGene00013766	prmt-1	prmt-1 encodes a type I protein arginine methyltransferase; in C. elegans, PRMT-1 positively regulates adult lifespan and is required for stress response and fat storage in the absence of DAF-2-mediated signaling; PRMT-1 is also required for proper development of myofilament structure; PRMT-1 physically interacts with, and methylates, DAF-16 thereby preventing its phosphorylation and cytoplasmic …	0.38	0.48	1.88	2.66	6.04	2.31	*
WBGene00001595	gld-1	gld-1 encodes a protein containing a K homology (KH) RNA binding domain; GLD-1 is required for regulation of the mitosis/meiosis decision during germline development (promotion of meiotic entry) in parallel with gld-2, gld-3, and nos-3 and also affects spermatogenesis; GLD-1 physically interacts with the 3 - and 5 UTR of its putative mRNA targets in vitro to negatively regulate their translation;…	0	2.88	0.32	3.89	2.25	4.4	*
WBGene00008975	F20D1.3	not known	1.66	2.86	4.16	1.39	2.17	1.48	*
WBGene00009342	fasn-1	fasn-1 encodes a fatty acid synthase, orthologous to human FASN (OMIM:600212); CEP-1 is required for fully normal fasn-1 expression in vivo; CEP-1 drives transcription of luciferase reporters whose promoters contains either of two putative CEP-1 binding sites (FAS-T1 and FAS-T2) found in the fasn-1 gene, and this activity is partially lost by mutation of conserved CEP-1 residues (R298 or H310); i…	2.94	3.35	1.71	1.97	1.64	2.05	*
WBGene00021768	Y51F10.7	not known	3.49	0.63	2.34	1.44	4.97	0.79
WBGene00004076	pod-2	pod-2 encodes an acetyl-CoA carboxylase; by sequence similarity, POD-2 is predicted to catalyze the first step in de novo fatty acid biosynthesis; pod-2 is required for proper embryonic polarity and for osmotic protection of the eggshell; pod-2 activity is also required for molting.	1.5	2.09	0.72	1.72	4.42	3.16	*
WBGene00008440	DY3.8	not known	1.6	6.13	0.19	3.81	0	1.85	*
WBGene00000371	cco-1	cco-1 encodes the ortholog of the nuclear-encoded cytochrome c oxidase-1 subunit Vb/COX4, a component of the electron transport chain in mitochondria; knock-down of cco-1 via RNA interference in specific tissues like body wall muscle decreases life span, whereas knock-down in the nervous system and intestine increases life-span; the effects of cco-1 on life span indicate that the electron transpo…	2.27	0.57	1.95	2.52	4.79	1.44
WBGene00020886	ttr-6	ttr-6 functions in striated muscle contraction involved in embryonic body morphogenesis; ttr-6 is localized to the nucleus.TransThyretin-Related family domain	3.66	0.49	4.13	1.32	3.45	0.49	*
WBGene00008549	din-1	din-1 is an ortholog of human SPEN (spen family transcriptional repressor), RBM15 (RNA binding motif protein 15) and RBM15B (RNA binding motif protein 15B); din-1 is involved in body morphogenesis, embryo development, negative regulation of vulval development, nematode larval development, positive regulation of vulval development and reproduction; din-1 is predicted to have nucleic acid binding a…	3.67	3.76	2.6	1.45	1.24	0.81	*
WBGene00010730	ensa-1	ensa-1 encodes the C. elegans ortholog of alpha-endosulfine, a conserved family of cAMP-regulated phosphoproteins; loss of ensa-1 activity results in viable and fertile animals with only slight cell cycle delays in the embryonic blastomeres AB and P1; when expressed in Xenopus oocytes, however, a phosphomimetic ENSA-1 mutant is able to suppress activity of the PP2A/B55 phosphatase.	1.6	2.38	2.27	3.14	1.88	2.26	*
WBGene00001037	dnj-19	This gene encodes a protein containing a DnaJ ( J ) domain.	0.74	1.99	3.72	3.42	1.29	2.33
WBGene00235164	K09F6.13	not known	0.9	9.35	1.7	1.37	0	0.17
WBGene00017374	ttr-41	TransThyretin-Related family domain	0	0.42	7.47	1.55	3.15	0.89	*
WBGene00022749	ZK484.3	not known	1.19	3.42	3.28	3.33	0	2.25	*
WBGene00012239	W04A8.4	not known	1.42	2.34	0.38	3.29	2.46	3.57	*
WBGene00009882	vha-17	vha-17 (aka fus-1 ) encodes an an ortholog of subunit e of the membrane-bound (V0) domain of vacuolar proton-translocating ATPase (V-ATPase); VHA-17, like VHA-1 and VHA-12, antagonizes EFF-1-mediated cell fusion in hypodermal cells; VHA-17 is expressed in gut cells of comma stage embryos, and in excretory cell and apical membranes of gut cells at later embryonic stages; VHA-17 is found in gut gra…	0.31	0.18	4.64	4.25	2.11	1.95	*
WBGene00009634	nspc-9	Nematode Specific Peptide family, group C	0	0	3.79	9.64	0	0	*
WBGene00013378	emc-3	emc-3 is an ortholog of human EMC3 (ER membrane protein complex subunit 3).EMC Endoplasmic Membrane protein Complex (yeast EMC) homolog	0.62	0.92	1.1	1.31	9.21	0.25	*	*
WBGene00016977	akap-1	akap-1 is an ortholog of human AKAP1 (A kinase (PRKA) anchor protein 1); akap-1 is involved in determination of adult lifespan and embryo development; akap-1 is predicted to have RNA binding activity, based on protein domain information.A-Kinase Anchor Protein, mitochondrial homolog	1.91	2.44	2.17	1	2.37	3.49	*
WBGene00012118	grsp-2	grsp-2 encodes a glycine-rich protein, predicted to be secreted; grsp-2 transcript levels are up-regulated in response to infection with the fungus Drechmeria coniospora.	5.3	4.23	2.65	1.04	0	0.14
WBGene00000249	bir-1	bir-1 encodes a homolog of the baculoviral inhibitor-of-apoptosis (IAP) repeat (BIR) proteins (BIRPs) family; bir-1 is required for meiotic and mitotic chromosome segregation and for cytokinesis; BIR-1 localizes to meiotic and mitotic chromosomes and to the spindle midzone; BIR-1 forms a protein complex with CSC-1, ICP-1 and AIR-2.	0.41	2	0.51	1.94	2.34	6.15	*
WBGene00019246	rpb-5	H27M09.2 encodes the C.elegans ortholog of RPB5 which, in eukaryotes, is a key, shared component of all three nuclear RNA polymerases; RNAi experiments indicate that H27M09.2 gene activity is required for fertility and for embryonic development.	0.23	2.55	0.44	4.03	3.24	2.86		*
WBGene00019160	H05L03.3	H05L03.3 is involved in lipid storage.not known	2.19	0.18	4.21	2.72	1.81	2.23	*
WBGene00008224	C50B8.1	C50B8.1 is an ortholog of human SLIRP (SRA stem-loop interacting RNA binding protein), ELAVL3 (ELAV like neuron-specific RNA binding protein 3), ELAVL1 (ELAV like RNA binding protein 1), ELAVL2 (ELAV like neuron-specific RNA binding protein 2) and ELAVL4 (ELAV like neuron-specific RNA binding protein 4); C50B8.1 is predicted to have nucleic acid binding activity and nucleotide binding activity, b…	1.7	1.11	0.31	2.87	4.71	2.64	*
WBGene00001189	egl-21	egl-21 encodes a putative carboxypeptidase (whose homologs include human enkephalin convertase/carboxypeptidase E); EGL-21 is expressed throughout the nervous system; EGL-21 is required for normal synthesis of FMRFamide-like (FLP) and neuropeptide-like (NLP) peptides, and for normal egg-laying, locomotion, and defecation; EGL-21 promotes acetylcholine release at neuromuscular junctions; egl-21 mu…	2.57	0.62	4.71	1.07	2.19	2.18
WBGene00020950	dlst-1	dlst-1 is an ortholog of human DLST (dihydrolipoamide S-succinyltransferase (E2 component of 2-oxo-glutarate complex)); dlst-1 is involved in embryo development, locomotion, nematode larval development, receptor-mediated endocytosis and reproduction; dlst-1 is predicted to have dihydrolipoyllysine-residue succinyltransferase activity, based on protein domain information.DihydroLipoamide S-Succiny…	0.54	1.31	2.95	2.51	3.3	2.7	*	*
WBGene00010479	K01G5.8	K01G5.8 is an ortholog of human FAM32A (family with sequence similarity 32, member A); K01G5.8 is involved in embryo development and lipid storage; K01G5.8 is localized to the nucleolus.not known	1.74	0.32	1.63	3.42	0	6.19
WBGene00000383	cdc-14	cdc-14 encodes a dual-specificity phosphatase, homologous to Cdc14p in S. cerevisiae; cdc-14 regulates developmental cell cycle arrest during post-embryonic development; in regulating cell cycle arrest, CDC-14 appears to function via regulation of CKI-1 levels in the nucleus; CDC-14 is widely expressed and its localization is dynamic, localizing to the cytoplasm during the G1 phase of the cell cy…	2.03	4.31	2.26	1.53	1.17	2	*
WBGene00004152	pqn-70	The protein product of this gene is predicted to contain a glutamine/asparagine (Q/N)-rich ( prion ) domain, by the algorithm of Michelitsch and Weissman (as of the WS77 release of WormBase, i.e., in wormpep77).	3.6	4.33	2.03	1.79	0.43	1.11	*
WBGene00016061	hpo-15	hpo-15 is an ortholog of human PAOX (polyamine oxidase (exo-N4-amino)) and SMOX (spermine oxidase); hpo-15 is involved in determination of adult lifespan; hpo-15 is predicted to have oxidoreductase activity, based on protein domain information.Hypersensitive to POre-forming toxin	2.68	1.24	4.64	3.36	1	0.37
WBGene00018237	drd-2	drd-2 is an ortholog of human TENM3 (teneurin transmembrane protein 3), TENM4 (teneurin transmembrane protein 4), TENM2 (teneurin transmembrane protein 2) and NAGPA (N-acetylglucosamine-1-phosphodiester alpha-N-acetylglucosaminidase).dietary restriction down regulated	2.18	3.07	2.64	1.8	1.34	2.24	*
WBGene00006794	unc-60	unc-60 encodes two, tissue-specific isoforms of actin depolymerizing factor(ADF)/cofilin, actin-binding proteins that regulate actin filament dynamics; one UNC-60 isoform, UNC-60A, primarily binds G-actin, depolymerizes actin filaments, and inhibits actin polymerization; UNC-60A is essential during early embryonic development for polar body extrusion, cytokinesis, and embryonic patterning; UNC-60…	0.96	1.08	0.95	1.78	5	3.44	*	*
WBGene00007332	C05C10.5	C05C10.5 encodes a novel protein that is conserved in C. remanei and C. briggsae; large-scale RNAi screens have indicated that C05C10.5 activity is required for normal body morphology, chromosome segregation, and embryonic development; in situ hybridization experiments reveal that C05C10.5 mRNA is expressed in the medial germline.	0.16	3.94	0.25	4.15	0	4.69	*
WBGene00010001	F53F8.4	F53F8.4 is an ortholog of human FAM46C (family with sequence similarity 46, member C), FAM46D (family with sequence similarity 46, member D), FAM46B (family with sequence similarity 46, member B) and FAM46A (family with sequence similarity 46, member A).not known	2.57	2.21	5.89	0.9	1.04	0.57	*
WBGene00001648	goa-1	goa-1 encodes an ortholog of the heterotrimeric G protein alpha subunit Go (Go/Gi class); GOA-1 activity is required for regulation of a number of behaviors, including locomotion, egg-laying, male mating, and olfactory-mediated behaviors; GOA-1 activity is also required for asymmetric cell division in the early embryo; goa-1 genetically interacts with the egl-30 pathway, and is expressed in all n…	0.27	1.09	0.52	1.24	4.33	5.73	*
WBGene00020854	T27C4.1	not known	1.67	0.59	1.33	1.09	5.97	2.53	*
WBGene00002295	let-19	The let-19 gene encodes a protein related to human TRAP240 (thyroid hormone receptor-associated protein 240, OMIM:300182), a transcriptional co-activation complex subunit conserved in yeast, Drosophila, and humans; LET-19 is required for proper asymmetric cell divisions and cell fusions regulated by LIN-44/Wnt and LIN-17/frizzled, as well as for proper development of secondary vulval cell fates a…	3.85	2.82	3.46	1.26	0.26	1.52	*
WBGene00000757	col-184	col-184 is an ortholog of human SFTPD (surfactant protein D); col-184 is involved in embryo development; col-184 is a structural constituent of cuticle, based on protein domain information.COLlagen	0.55	1.07	0.72	9.31	0.9	0.61		*
WBGene00009638	nspc-14	Nematode Specific Peptide family, group C	3.47	1.05	0.43	8.03	0	0.17
WBGene00000097	aip-1	aip-1 encodes an AN-1-like zinc finger-containing protein homologous to arsenite-inducible RNA-associated protein (AIRAP), conserved among C. elegans, Drosophila, and mammals; like AIRAP itself, AIP-1 protects cells from arsenite toxicity; AIP-1 is a predicted RNA binding protein that may function in ubiquitin-mediated proteolysis following arsenite treatment; AIP-1 does not appear to be essentia…	0	2.37	1.33	1.09	1.64	6.71
WBGene00019007	F57B10.14	F57B10.14 is an ortholog of human UQCR11 (ubiquinol-cytochrome c reductase, complex III subunit XI); F57B10.14 is involved in embryo development; F57B10.14 is predicted to have electron carrier activity and ubiquinol-cytochrome-c reductase activity, based on protein domain information; F57B10.14 is localized to the mitochondrion.not known	2.4	2.18	3.96	3.06	0.54	0.99
WBGene00004095	pqe-1	pqe-1 produces through alternative splicing, proteins that contain a glutamine proline-rich domain and/or an exonuclease domain; the exonuclease domain is most similar to GOR proteins found in humans and gorillas and to the Saccharomyces cerevisiae Rex3p RNA exonuclease; in a C. elegans model for huntingtin polyglutamine neurotoxicity, pqe-1 proteins protect the ASH sensory neurons from polygluta…	3.06	3.81	1.45	1.41	2.09	1.3	*
WBGene00002008	hsp-4	hsp-4 encodes one of two C. elegans heat shock response 70 (hsp70) proteins homologous to mammalian grp78/BiP (glucose regulated protein 78/immunoglobulin heavy chain-binding protein, OMIM:138120); hsp-4 affects embryonic and larval viability; hsp-4 is expressed in several tissues including the hypodermis, intestine, and spermatheca; hsp-4 transcription is upregulated in response to endoplasmic r…	2.53	2.64	2.04	2.25	0.48	3.17	*	*
WBGene00006523	tam-1	tam-1 encodes a broadly expressed nuclear protein with RING finger, B-box, and glutamine/asparagine-rich domains that promotes signalling in the class B synthetic-multivulva gene pathway (which includes the lin-35/RB gene), and also promotes the activity of genes in multicopy transgenic arrays; the normal role of TAM-1 s class B activity is presumably to inhibit RAS pathway activity in vulval dev…	2.49	3.74	1.03	1.86	2.46	1.52
WBGene00000719	col-146	col-146 is an ortholog of human SFTPD (surfactant protein D); col-146 is involved in embryo development; col-146 is a structural constituent of cuticle, based on protein domain information.COLlagen	2.7	1.21	6.17	0.95	1.51	0.54
WBGene00004336	ret-1	ret-1 is an ortholog of human RTN3 (reticulon 3) and RTN4 (reticulon 4); ret-1 is localized to the endomembrane system.RETiculon protein	3.43	5.01	1.58	1.74	0.59	0.72	*	*
WBGene00003924	pas-3	pas-3 encodes a proteasome subunit alpha type-4 that affects embryonic viability, growth, fertility, and locomotion.	0.74	0.99	0.31	6.04	3.18	1.79	*
WBGene00001444	flp-1	flp-1 can encode up to seven distinct, yet highly similar, FMRFamide-related peptides (FaRPs), small neuromodulatory peptides that are characterized by a C-terminal Arg-Phe-amide motif; in C. elegans, FLP-1 peptides are required for regulation of several behaviors, including well-coordinated, sinusoidal movement and the transition between active and inactive states of egg-laying; receptors for th…	2.13	0.53	5.4	1.53	2.32	1.12	*
WBGene00011573	anmt-3	anmt-3 is an ortholog of human INMT (indolethylamine N-methyltransferase), PNMT (phenylethanolamine N-methyltransferase) and NNMT (nicotinamide N-methyltransferase); anmt-3 is predicted to have methyltransferase activity, based on protein domain information.Amine N-MethylTransferase	1.21	6.69	1.21	0.19	1.92	1.81	*
WBGene00010464	K01D12.5	not known	3.06	0.04	9.33	0.19	0	0.4
WBGene00004855	sma-1	sma-1 encodes a beta-H spectrin; during embryonic morphogenesis, SMA-1 activity is required for a normal rate of elongation and thus, for a wild-type body length upon hatching; in addition, SMA-1 is required for proper morphogenesis of the pharynx and the excretory cell; sma-1 mRNA transcripts are first detected in hypodermal cells at the beginning of embryonic morphogenesis with later expression…	2.94	3.97	2.48	2.04	0.26	1.31	*	*
WBGene00017970	F32A5.4	not known	1.52	2.98	1.25	1.98	3.38	1.85	*
WBGene00001855	hil-4	hil-4 is an ortholog of human H1F0 (H1 histone 0), HIST1H1E (histone cluster 1, H1e), HIST1H1D (histone cluster 1, H1d), HIST1H1B (histone cluster 1, H1b), HIST1H1C (histone cluster 1, H1c), HIST1H1A (histone cluster 1, H1a) and HIST1H1T (histone cluster 1, H1t); hil-4 is involved in reproduction; hil-4 is predicted to have DNA binding activity, based on protein domain information.HIstone H1 Like	0.17	3.54	0	4.83	0	4.42
WBGene00007390	lmtr-3	lmtr-3 is an ortholog of human LAMTOR3 (late endosomal/lysosomal adaptor, MAPK and MTOR activator 3).Late endosomal/lysosomal adaptor, Mapk (MAPK) and mToR (MTOR) activator homolog	1.16	1.64	0.79	4.02	1.14	4.15
WBGene00003864	oma-1	oma-1 encodes a zinc finger protein of the TIS11 finger type that is paralogous to OMA-2; while either oma-1 or oma-2 individually have no obvious mutant phenotype, oma-1 and oma-2 doubly mutant animals show defects in oocyte maturation, indicating that the two genes function redundantly in this process; whereas normal oocytes are released from meiotic prophase I arrest during oocyte maturation, …	0.28	5.02	0.07	2.48	0.26	4.78	*
WBGene00014249	ZK1307.8	ZK1307.8 is an ortholog of human PRKCSH (protein kinase C substrate 80K-H); ZK1307.8 is predicted to have calcium ion binding activity, based on protein domain information.not known	0	1.79	0.26	1.95	8.02	0.83
WBGene00015083	egg-1	egg-1 encodes a LDL-receptor repeat-containing protein that is required for fertilization; egg-1 acts redundantly with a similar protein, egg-2, and both proteins are expressed in the developing oocyte; egg-1 is not required for male fertility; egg-1 localizes to the oocyte plasma membrane; the structure and localization of the egg-1 protein suggest that it is required together with egg-2, for ga…	1.52	2.5	0.06	4.22	0.39	4.14	*
WBGene00015149	B0336.12	not known	0	0	12.82	0	0	0
WBGene00000752	col-179	col-179 is an ortholog of human MARCO (macrophage receptor with collagenous structure); col-179 is involved in defense response to Gram-negative bacterium, innate immune response and lipid storage; col-179 is a structural constituent of cuticle, based on protein domain information.COLlagen	0.63	1.5	1.1	7.86	0	1.73
WBGene00004130	ketn-1	ketn-1 encodes an ortholog of kettin (in D. melanogaster, SALLIMUS), an invertebrate isoform or paralog of titin; ketn-1 is transcriptionally upregulated two-fold by hypoxia, requires both HIF-1 and VHL-1 for this induction, and contains three predicted HIF-1 binding sites in its predicted 5 regulatory region; ketn-1 s induction by hypoxia correlates with upregulation of other genes required for …	2.18	2.61	1.48	1.19	3.07	2.28	*
WBGene00006519	tag-174	tag-174 is an ortholog of human COX6A2 (cytochrome c oxidase subunit VIa polypeptide 2) and COX6A1 (cytochrome c oxidase subunit VIa polypeptide 1); tag-174 is involved in determination of adult lifespan and reproduction; tag-174 is predicted to have cytochrome-c oxidase activity, based on protein domain information; tag-174 is localized to the mitochondrion.Temporarily Assigned Gene name	1.89	1.96	1.48	3.65	1.7	2.11	*	*
WBGene00021369	siah-1	siah-1 is an ortholog of human SIAH3 (siah E3 ubiquitin protein ligase family member 3), SIAH1 (siah E3 ubiquitin protein ligase 1) and SIAH2 (siah E3 ubiquitin protein ligase 2); siah-1 is predicted to have ubiquitin-protein transferase activity and zinc ion binding activity, based on protein domain information.SInA (Drosophila Seven In Absentia) Homolog	1.11	4.71	4.69	1.4	0.51	0.3	*
WBGene00001081	dpy-22	dpy-22 encodes a broadly expressed protein, homologous to the human transcriptional mediator protein TRAP230, which is involved in WNT and RAS signaling, as well as in dosage compensation; DPY-22 has a C-terminal glutamine-rich domain that is dispensable for inhibition of RAS-dependent cell differentiation, but is required for inhibition of BAR-1-dependent gene expression.	3.5	3.59	2.07	1.16	1.48	0.87	*
WBGene00020216	trap-2	trap-2 is an ortholog of human SSR2 (signal sequence receptor, beta (translocon-associated protein beta)); trap-2 is involved in embryo development.TRanslocon-Associated Protein	0.6	4.32	0.63	1.53	2.83	2.76		*
WBGene00001074	dpy-13	dpy-13 encodes a member of the collagen superfamily containing 20 copies of the collagen triple helix repeat; transcipt levels oscillate, peaking once during each larval stage.	3.58	1.26	6.41	0.71	0	0.7	*
WBGene00045208	F13E9.15	not known	5.15	1.63	5.57	0.3	0	0
WBGene00004804	skn-1	skn-1 encodes a bZip transcription factor orthologous to the mammalian Nrf (Nuclear factor-erythroid-related factor) transcription factors; during early embryogenesis, maternally provided SKN-1 is required for specification of the EMS blastomere, a mesendodermal precursor that gives rise to pharyngeal, muscle, and intestinal cells; later, during postembryonic development, SKN-1 functions in the p…	2.67	2.98	1.56	1.55	1.92	1.97	*
WBGene00004187	prp-8	prp-8 is orthologous to the human gene SIMILAR TO U5 SNRNP-SPECIFIC PROTEIN (220 KD), ORTHOLOG OF S.	1.32	1.66	2	1.54	4.03	2.1	*
WBGene00008748	yap-1	yap-1 encodes a protein with sequence similarity to YAP (yes-associated protein) in its N-terminal TEAD-binding domain and WW domain; YAP-1 plays a role in the response to heat and in determination of adult life span; YAP-1 physically interacts with EGL-44, a transcription enhancer factor of the TEA domain (TEAD) class, and when co-expressed, the two proteins are able to activate a TEAD reporter;…	3.22	3.63	0.8	1.65	1.33	1.99
WBGene00002190	kin-2	kin-2 encodes a predicted regulatory subunit of a cAMP-dependent protein kinase that may act downstream of, or in parallel to, ric-8.	1.11	0.64	1.14	0.71	4.86	4.15	*
WBGene00010888	dlc-2	dlc-2 encodes a putative dynein light chain 1; DLC-2 is orthologous to human DYNLL1 (OMIM:601562) and DYNLL2 (OMIM:608942), but much more divergent from them than its paralog DLC-1; its other paralogs are DLC-3/-5 and DLC-6.	1.84	0	0.36	0.17	8.8	1.39	*
WBGene00020097	larp-1	larp-1 encodes an La-related protein containing an La RNA-binding motif and a conserved LARP1 domain; loss of larp-1 activity results in defective oogenesis, which is suppressed by loss of function mutations in Ras-MAPK signaling components, suggesting that in the germline, LARP-1 functions to negatively regulate Ras-MAPK pathway activity; as LARP-1 binds RNA homopolymers in vitro and larp-1 muta…	2.32	3.24	0.78	1.42	1.82	2.96	*
WBGene00003378	mml-1	mml-1 encodes, by alternative splicing, two isoforms of a bHLH-ZIP protein orthologous to human MLX (OMIM:602976), MLXIP (OMIM:608090), and MLXIPL (OMIM:605678, deleted in Williams-Beuren syndrome); MML-1 has five N-terminal Mondo Conserved Regions, an N-terminal nuclear localization sequence, and a C-terminal bHLHZip domain; with MXL-2, MML-1 is probably required for normal migration of ray 1 pr…	2.24	5.07	1.88	1.01	0.9	1.42	*
WBGene00007282	clec-223	C-type LECtin	0.44	8.76	0.39	1.35	0.72	0.86
WBGene00003955	pcn-1	pcn-1 encodes the C. elegans ortholog of proliferating cell nuclear antigen (PCNA), an acidic protein that is an essential component of the DNA replication and repair machinery and serves as a processivity factor for DNA polymerase delta; PCN-1 is required for early embryogenesis and for proper germ-line development, and directly interacts with CKI-2, a cyclin-dependent kinase inhibitor homolog t…	1.36	2.01	0.73	5.48	0.6	2.34	*	*
WBGene00006460	ppm-1	ppm-1 is an ortholog of human PPM1A (protein phosphatase, Mg2+/Mn2+ dependent, 1A) and PPM1B (protein phosphatase, Mg2+/Mn2+ dependent, 1B); ppm-1 is predicted to have catalytic activity, based on protein domain information.Protein Phosphatase, Mg2+/Mn2+ dependent	1.19	2.74	2.65	2.71	1.94	1.26	*	*
WBGene00001914	his-40	his-40 is a predicted pseudogene whose partial translation products, in a given reading frame, display strong similarity to histones; large-scale RNAi screens targeting his-40 sequences in the hypersensitive rrf-3 background do result in embryonic and larval lethality, indicating that his-40 either has a real biological function or that there is cross-reactivity with mRNA from other histone genes…	0	1.84	2.41	6.35	0	1.88	*
WBGene00044784	F13H10.8	not known	1.91	3.9	0.79	1.99	0.79	3.09	*
WBGene00012213	W02D9.7	not known	0	2.46	1.61	7.64	0	0.75
WBGene00019592	K09F6.9	not known	1.23	6.31	2.13	1.71	0.65	0.41	*
WBGene00000558	cnc-4	cnc-4 encodes one of eleven C. elegans caenacin peptides; cnc-4 expression is strongly induced after infection by the fungus Drechmeria coniospora, suggesting that it functions as a secreted antimicrobial peptide in the innate immune response.	1.78	5.7	0.56	4.38	0	0	*
WBGene00044001	C09G4.4	C09G4.4 is involved in apoptotic process, embryo development, negative regulation of vulval development, nematode larval development and reproduction.not known	0.55	5.52	4.38	0.64	0	1.32	*
WBGene00021890	Y54G2A.26	not known	0.83	0.78	0.84	0.5	8.62	0.82	*
WBGene00018834	F54F2.6	not known	7.69	1.11	0	3.57	0	0	*
WBGene00006503	snx-3	snx-3 is an ortholog of human SNX12 (sorting nexin 12) and SNX3 (sorting nexin 3); snx-3 is involved in oviposition; snx-3 is predicted to have phosphatidylinositol binding activity, based on protein domain information; snx-3 is localized to the endosome.Sorting NeXin	3.52	0.5	4.84	2.71	0	0.8	*
WBGene00003151	mca-1	mca-1 encodes one of three C. elegans plasma membrane Ca2+ ATPases (PMCAs); by homology, MCA-1 is predicted to function as a molecular pump that couples ATP hydrolysis to extrusion of cytosolic Ca2+; when expressed in insect cells, MCA-1 exhibits calcium-pumping ATPase activity and binding to human calmodulin; large-scale RNAi screens indicate that mca-1 activity is required for normal coordinate…	3.17	2.85	1.19	1.31	2.23	1.6	*
WBGene00019265	H35N09.1	not known	3.9	0.51	7.49	0.29	0	0.08
WBGene00019958	R08E3.2	not known	2.04	2.54	4.76	1.22	1.16	0.54
WBGene00000614	col-37	col-37 encodes a cuticle collagen.	0.38	0	0.33	0.36	10.42	0.77	*
WBGene00000665	col-90	col-90 is an ortholog of human SFTPD (surfactant protein D); col-90 is involved in body morphogenesis; col-90 is a structural constituent of cuticle, based on protein domain information.COLlagen	9.6	0.84	0.99	0.31	0.31	0.15
WBGene00011867	chc-1	chc-1 encodes the C. elegans clathrin heavy chain ortholog; loss of chc-1 activity via RNAi results in defects in receptor-mediated yolk endocytosis and thus, embryonic lethality.	1.79	2.95	0.96	2.1	2.46	1.92	*
WBGene00020274	T05H4.11	not known	0.57	1.7	0.27	0.68	6.64	2.32	*
WBGene00003096	lys-7	lys-7 encodes an enzyme homologous to an antimicrobial lysozyme encoded by the LYS4 gene of the protozoan parasite Entamoeba histolytica; LYS-7 functions in the innate immune response as an antimicrobial enzyme that, by homology, hydrolyzes the 1,4-beta-linkages between N-acetyl-D-glucosamine and N-acetylmuramic acid in peptidoglycan heteropolymers of prokaryotic cell walls; loss of lys-7 activit…	1.5	2.69	2.06	2.76	0.73	2.42	*	*
WBGene00009259	hpo-34	hpo-34 is involved in body morphogenesis and reproduction.Hypersensitive to POre-forming toxin	2.56	2.7	3.44	1.51	0.91	1.02	*
WBGene00001883	his-9	his-9 encodes an H3 histone; by homology, HIS-9 is predicted to function as a nucleosome component required for packaging of DNA into chromatin; his-9 is a replication-dependent histone locus that resides in the HIS3 cluster on chromosome II.	0.77	1.91	2.68	6.23	0	0.54
WBGene00020732	T23E7.2	not known	1.61	1.57	1.13	0.93	4.04	2.83	*	*
WBGene00007969	acs-19	acs-19 is an ortholog of human ACSS2 (acyl-CoA synthetase short-chain family member 2); acs-19 is involved in lipid storage; acs-19 is predicted to have AMP binding activity and acetate-CoA ligase activity, based on protein domain information.fatty Acid CoA Synthetase family	1.87	2.31	0.5	1.38	2.11	3.92	*
WBGene00002026	hsp-70	hsp-70 encodes a heat-shock protein that is a member of the hsp70 family of molecular chaperones.	1.16	0.31	0	0.23	3.54	6.85	*	*
WBGene00019931	R07C12.1	not known	1.97	5.23	3.54	1.24	0	0.11
WBGene00014252	ZK1320.2	ZK1320.2 is involved in innate immune response.not known	1.07	0.92	2.96	0.78	5.23	1.1
WBGene00004987	spp-2	spp-2 encodes an antimicrobial peptide that belongs to the SPP-protein family, called caenopores, with structural similarity to saposin-like proteins (SAPLIPs), the amoebapores and the mammalian NK-lysin and granulysin; caenopores are part of the worm s innate immune system and interact with and eliminate bacteria via membrane pore-forming activity; C. elegans has at least 33 putative SPP protein…	0.84	0.83	6.08	3	0.27	1.03	*
WBGene00077591	C06G1.6	not known	1.26	1.68	3.57	1.1	1.46	2.97	*
WBGene00006840	unc-116	unc-116 encodes a kinesin-1 heavy chain ortholog; UNC-116 is predicted to function as an anterograde microtubule-based motor and its activity is required for transport and localization of synaptic vesicle components and thus for normal locomotion and larval development; in addition, unc-116 is required for normal early translocation of the meiotic spindle to the oocyte cortex, cortical positionin…	1.34	1.72	0.32	1.95	4.87	1.84	*	*
WBGene00000938	dcp-66	dcp-66 encodes an ortholog of the NuRD component p66, and is required for excretory cell differentiation and vulval development; DCP-66 is predicted, by orthology, to be a member of the transcriptionally inhibitory nucleosomal remodelling and deacetylase (NuRD) complex; DCP-66 binds the Ex-1 pgp-12 promoter element both in vivo and in vitro, is expressed in excretory cells from embryos through ad…	2.01	3.93	1.91	1.01	1.58	1.59	*
WBGene00006975	zfp-1	zfp-1 encodes a leucine zipper, zinc finger, and PHD/LAP domain (plant homeodomain/leukemia-associated protein)-containing protein homologous to human AF10 (OMIM:602409, which is involved in chromosomal translocations associated with acute leukemia); loss of zfp-1 activity via RNA-mediated interference (RNAi) results in suppression of RNAi, suggesting that ZFP-1 plays a role in gene silencing; ba…	2.92	2.8	1.52	1.18	2.09	1.52	*
WBGene00003587	ned-8	The ned-8 gene encodes a ubiquitin-like protein that is required for both embryogenesis and terminal hypodermal differentiation.	0.22	0.19	0.34	1.39	9.11	0.76
WBGene00022853	ZK1127.6	ZK1127.6 is an ortholog of human TCERG1 (transcription elongation regulator 1) and TCERG1L (transcription elongation regulator 1-like); ZK1127.6 is involved in RNA interference and reproduction.not known	5.28	2.31	1.16	1.77	0.24	1.24	*
WBGene00020696	T22F3.3	T22F3.3 is orthologous to the human glycogen phosphorylase isozymes found in the muscle (PYGM), liver (PYGL) and brain (PYGB); T22F3.3 is down-regulated in efl-1/E2F transcription factor and dpl-1/DP (E2F-heterodimerization partner) mutants and has putative E2F consensus sites.	1.82	1.83	2.58	2.94	0.94	1.88	*	*
WBGene00001076	dpy-17	dpy-17 encodes a cuticle collagen; during development, dpy-17 activity is required for normal body morphology, hermaphrodite tail development, and outgrowth of posterior canal cell processes; genetic and immunofluorescence studies suggest that extracellular assembly of DPY-17 and the essential SQT-3 cuticle collagen is interdependent, as loss of dpy-17 activity results in intracellular retention …	0.46	1.14	0.38	8.32	0	1.68	*
WBGene00000210	asg-2	asg-2 encodes a homolog of subunit G of the membrane-bound F0 proton channel portion of ATP synthase (mitochondrial respiratory chain [MRC] complex V); asg-2 activity is required for growth at a normally high rate and for normal osmoregulation; in addition, asg-2 activity is required for response to hermaphrodite contact, the first step in a series of stereotypical male mating behaviors; an ASG-2…	1.11	0.6	7.25	1.67	0.64	0.69	*
WBGene00017806	F26A1.8	not known	1.22	3.9	0.2	4.21	2.43	0
WBGene00001729	grl-20	grl-20 encodes a hedgehog-like protein, with an N-terminal signal sequence, a central low-complexity region, and a C-terminal Ground-like (Grl) domain; the Grl domain is predicted to form a cysteine-crosslinked protein involved in intercellular signalling, and it has subtle similarity to the N-terminal Hedge domain of HEDGEHOG proteins.	0.13	0	1.12	0.3	9.75	0.66	*
WBGene00004392	rnr-2	rnr-2 encodes the small subunit of ribonucleotide reductase; by homology, RNR-2 is predicted to function in deoxyribonucleotide biosynthesis; in C. elegans rnr-2 is an essential gene whose activity is required for reproduction and embryonic development.	0.94	1.98	0.37	5.35	0	3.31
WBGene00194956	F37H8.7	not known	7.57	1.64	2.71	0	0	0
WBGene00019606	clec-88	clec-88 encodes, by alternative splicing, two isoforms of a putatively secreted C-type lectin paralogous to CLEC-87, C25B8.4, F26D10.12, and ZK858.3; CLEC-88 has a single chondroitin attachment site verified by mass spectrometry; CLEC-88 has no obvious function in mass RNAi assays.	1.85	2.78	0	3.94	0.37	2.98	*
WBGene00001503	fum-1	fum-1 is orthologous to human FUMARASE (FH; OMIM:136850), which when mutated leads to fumarase deficiency; FUM-1A and FUM-1B are predicted to be mitochondrial.	2.61	2.26	2.05	2.08	0.72	2.18
WBGene00001606	gln-5	gln-5 is an ortholog of human GLUL (glutamate-ammonia ligase); gln-5 is predicted to have glutamate-ammonia ligase activity, based on protein domain information.GLutamiNe synthetase (glutamate-ammonia ligase)	0.83	6.45	0	3.63	0	0.95
WBGene00011980	T24B8.7	T24B8.7 is an ortholog of human USP34 (ubiquitin specific peptidase 34), USP24 (ubiquitin specific peptidase 24), USP9X (ubiquitin specific peptidase 9, X-linked), USP9Y (ubiquitin specific peptidase 9, Y-linked), USP26 (ubiquitin specific peptidase 26), USP29 (ubiquitin specific peptidase 29) and USP14 (ubiquitin specific peptidase 14 (tRNA-guanine transglycosylase)); T24B8.7 is involved in RNA …	2.04	3	2.05	1.12	2.25	1.39	*
WBGene00011015	R04F11.2	R04F11.2 is an ortholog of human ATP5I (ATP synthase, H+ transporting, mitochondrial Fo complex, subunit E); R04F11.2 is involved in embryo development, nematode larval development and reproduction; R04F11.2 is predicted to have hydrogen ion transmembrane transporter activity, based on protein domain information.not known	2.04	0.34	3.7	1.5	3.18	1.09	*	*
WBGene00003090	lys-1	lys-1 encodes a putative lysozyme, whose overexpression increases resistance to infection by Serratia marcescens; lys-1(RNAi) animals have normal resistance to S. marcescens, perhaps because of genetic redundancy with the LYS-1 paralogs LYS-2 to -8 and LYS-10; in uninfected animals, LYS-1 is expressed in the intestine and in IL1/IL2 neurons, along with a few unidentified head neurons; in intestin…	1.34	1.13	2.58	2.47	2.22	2.06	*	*
WBGene00012094	T27E9.2	T27E9.2 is an ortholog of human UQCRH (ubiquinol-cytochrome c reductase hinge protein); T27E9.2 is involved in striated muscle myosin thick filament assembly; T27E9.2 is predicted to have ubiquinol-cytochrome-c reductase activity, based on protein domain information.not known	3.65	1.19	1.39	2.45	1.51	1.6	*
WBGene00004951	spc-1	spc-1 encodes the C. elegans alpha spectrin ortholog; during development, spc-1 activity is required for body morphogenesis, formation of body wall muscles, locomotion, and larval development.	2.58	2.89	1.55	1.96	1.43	1.37	*	*
WBGene00015143	B0336.3	B0336.3 is an ortholog of human RBM27 (RNA binding motif protein 27) and RBM26 (RNA binding motif protein 26); B0336.3 is involved in body morphogenesis and striated muscle myosin thick filament assembly; B0336.3 is predicted to have metal ion binding activity, nucleic acid binding activity, and nucleotide binding activity, based on protein domain information.not known	3.5	4.09	1.33	1.17	0.53	1.15
WBGene00004980	spk-1	spk-1 encodes a serine/threonine kinase orthologous to the highly conserved serine/arginine-rich protein kinases (SRPKs) that phosphorylate SR proteins, essential components of the pre-mRNA splicing machinery; SPK-1, required for embryogenesis and germline development, can directly bind and phosphorylate RSP-3 (CeSF2/ASF), an SR splicing factor homolog; SPK-1 is expressed predominantly in the adu…	4.52	1.69	1.29	1.65	0.95	1.64	*
WBGene00011730	drr-2	drr-2 is an ortholog of human EIF4H (eukaryotic translation initiation factor 4H); drr-2 is involved in determination of adult lifespan and translation; drr-2 is predicted to have nucleic acid binding activity and nucleotide binding activity, based on protein domain information; drr-2 is localized to the polysome.Dietary Restriction Response (WT but not eat-2 lifespan increased)	2.04	2	0.42	2.67	1.65	2.95	*
WBGene00019871	R04E5.8	not known	2.7	2.91	2.61	1	1.96	0.55	*
WBGene00043948	ZC262.7	ZC262.7 is involved in axonal fasciculation, body morphogenesis, dendrite development, embryo development, locomotion and protein catabolic process; ZC262.7 is predicted to have microtubule motor activity, based on protein domain information.not known	2.72	2.55	0.67	2.73	0	3.05	*
WBGene00014793	H40L08.2	not known	0.59	1.08	5.29	3.34	0	1.41	*
WBGene00022745	ZK470.2	not known	3.62	2.63	2.31	0.51	1.47	1.16	*	*
WBGene00010075	F55A11.1	F55A11.1 is an ortholog of human MCFD2 (multiple coagulation factor deficiency 2); F55A11.1 is involved in embryo development.not known	0.31	3.57	2.55	2.11	0	3.16	*
WBGene00011312	trcs-2	trcs-2 is involved in embryo development and reproduction.TRansport of membrane to Cell Surface	1.78	1.8	2.25	1.39	2.98	1.48	*
WBGene00000040	aco-1	aco-1 encodes an aconitase that is homologous to mammalian iron regulatory protein-1 (IRP1); aco-1 activity is required for normal brood sizes and, under iron stress conditions, for normal lifespan and L4-to-adult growth rates; ACO-1 physically interacts with GEX-3; like IRP1, ACO-1 has aconitase activity and is post-translationally regulated by iron, but, unlike IRP1, it lacks RNA-binding activi…	1.42	2.38	0.43	1.29	3.22	2.93	*	*
WBGene00001824	hbl-1	hbl-1 encodes a C2H2-type zinc finger transcription factor related to Drosophila hunchback; hbl-1 is a heterochronic gene that plays an essential role in regulating developmental timing during postembryonic development; accordingly, mutations in hbl-1 affect locomotion, egg laying, body morphology, and hypodermal differentiation; hbl-1 is expressed in hypodermal precursor cells, neuronal precurso…	0.79	3.45	0.54	3.94	1.7	1.25	*
WBGene00006397	taf-13	taf-13 encodes a predicted member of the transcription initiation factor IID, 18kDa subunit family with similarity to Drosophila Taf13.	1.75	4.66	2.03	2.85	0	0.37
WBGene00001972	hmg-1.2	hmg-1.2 is an ortholog of human HMGB3 (high mobility group box 3), HMGB4 (high mobility group box 4), HMGB2 (high mobility group box 2) and HMGB1 (high mobility group box 1); hmg-1.2 is involved in Wnt signaling pathway, body morphogenesis, cell fate specification, embryo development, hermaphrodite genitalia development, meiotic nuclear division, negative regulation of vulval development, positiv…	1.25	0.69	0.3	0.89	0	8.49	*
WBGene00008205	sams-1	sams-1 encodes an S-adenosyl methionine synthetase; by homology, SAMS-1 is predicted to function as a methyl-group donor in many biochemical reactions; sams-1 expression levels are negatively regulated by dietary restriction (as seen in eat-2 mutant animals), suggesting that increased lifespan due to dietary restriction is due, in part, to reducing the activity of key metabolic enzymes; loss of s…	0.77	0.67	2.4	1.03	3.55	3.2	*
WBGene00017979	F32B5.6	F32B5.6 is involved in embryo development.not known	3.29	4.5	1.93	0.78	0.05	1.06	*
WBGene00020517	hpo-8	hpo-8 is involved in locomotion, nematode larval development and secretion by cell.Hypersensitive to POre-forming toxin	1.24	1.47	2.5	2.44	1.46	2.48	*	*
WBGene00010700	nipi-3	nipi-3 encodes a kinase similar to the human kinase Tribbles homolog 1; nipi-3 functions in the innate immune response, likely upstream of the SEK-1 MAPKK, to upregulate expression of NLP-29, an antimicrobial peptide, in response to fungal infection.	0.61	3.4	2.24	1.47	2.12	1.75	*
WBGene00010244	F58D5.5	not known	2.48	2.39	3.36	1.72	0.74	0.88	*
WBGene00003003	lin-14	lin-14 encodes a novel protein whose activity is required for specifying the division timings of a specific group of cells during postembryonic development; lin-14 loss-of-function mutations result in the premature appearance of later larval lineages, while gain-of-function mutations result in reiteration of L1 larval stages lineages; in addition, lin-14 acts as a positive regulator of AVM, PVM, …	3.06	3.28	2.91	1.34	0.26	0.72	*
WBGene00015248	mai-2	mai-2/B0546.1 is orthologous to mitochondrial intrinsic ATPase inhibitor protein (IF(1)), which blocks reverse action (ATP hydrolysis) by F(0)F(1)-ATPase when its (normally required) proton gradient is lost; MAI-2 has a mitochondrial import signal at its N-terminus, and is transported to yeast mitochondria; MAI-2 can inhibit yeast F(0)F(1)-ATPase, and this inhibition is pH-dependent; MAI-2 s tert…	0.6	1.3	2.41	1.82	3.03	2.41	*
WBGene00003040	lin-59	lin-59 encodes a SET domain-containing protein that is most closely related to the ASH1 group of histone-lysine N-methyltransferases; lin-59 was originally identified in screens for mutations that disrupt male tail development and subsequently was shown to be an essential gene required for development and fate specification of a number of different cells types, including those of the male tail, m…	1.74	1.92	2.14	1.33	3.19	1.24	*
WBGene00011977	T24B8.3	not known	4.36	0.4	0.82	1.46	3.25	1.27	*
WBGene00004167	pqn-87	The protein product of this gene is predicted to contain a glutamine/asparagine (Q/N)-rich ( prion ) domain, by the algorithm of Michelitsch and Weissman (as of the WS77 release of WormBase, i.e., in wormpep77).	2.23	2.3	1.14	1.41	3.16	1.32	*
WBGene00020894	T28D9.1	not known	1.1	2.15	2.1	2.54	2.34	1.31	*
WBGene00007365	C06B3.6	C06B3.6 is an ortholog of human EPHX1 (epoxide hydrolase 1, microsomal (xenobiotic)).not known	1.16	1.55	1.87	2.65	2.09	2.21	*
WBGene00012221	W03C9.5	W03C9.5 is involved in autophagy, body morphogenesis, determination of adult lifespan, embryo development, engulfment of apoptotic cell, lipid storage and locomotion.not known	1.7	1.01	1.42	4.56	0	2.82	*
WBGene00006452	heh-1	tag-79/R148.6 is orthologous to human NPC2 (OMIM:601015, mutated in Niemann-Pick disease type C2)	0.41	0	0.44	0.32	8.39	1.93	*
WBGene00020192	T03F1.11	T03F1.11 is an ortholog of human CHP2 (calcineurin-like EF-hand protein 2) and CHP1 (calcineurin-like EF-hand protein 1); T03F1.11 is predicted to have calcium ion binding activity, based on protein domain information.not known	1.59	0	8.12	1.21	0	0.53	*	*
WBGene00021959	Y57E12AL.6	Y57E12AL.6 is involved in embryo development, nematode larval development and reproduction.not known	0	2.87	0.98	3.12	1.63	2.83
WBGene00020317	pdf-1	pdf-1 is involved in response to hermaphrodite contact.PDF (arthropod Pigment Dispersing Factor) homolog	2.43	1.15	1.31	0.73	4.18	1.62	*
WBGene00020155	T02B11.3	not known	3.45	0.14	2.87	1.09	2.56	1.29
WBGene00010339	acl-1	acl-1 encodes a glycerol-3-phosphate acyltransferase; ACL-1 is predicted to be a membrane protein that plays a role in phospholipid biosynthesis; acl-1 expression decreases gradually throughout aging.	1.06	0.45	1.46	0.67	6.86	0.9		*
WBGene00000378	cct-2	cct-2 encodes a putative beta subunit of the eukaryotic cytosolic ( T complex ) chaperonin, orthologous to human CCT2 (OMIM:605139); CCT-2 is expressed in most, if not all, tissues; CCT-2 represses SKN-1-dependent transcription of gst-4; CCT-2 is expressed in touch receptor neurons in a MEC-3-dependent fashion; in mass RNAi assays, CCT-2 is required for normal transgene repression and subcellular…	0.37	0.45	2.11	1.89	4.44	2.13		*
WBGene00004914	snr-1	snr-1 encodes an ortholog of human small nuclear ribonucleoprotein Sm D3, a protein that forms part of a heptameric complex required for the biogenesis and function of the snRNPs that catalyze mRNA splicing; in combination with the gene that encodes the human Sm B ortholog (snr-2) snr-1 affects embryonic viability and the nuclear association and localization of P granules in embryos based on an R…	2.08	1.31	0.64	2.84	2.8	1.72	*	*
WBGene00000749	col-176	col-176 is an ortholog of human SFTPD (surfactant protein D); col-176 is involved in body morphogenesis; col-176 is a structural constituent of cuticle, based on protein domain information.COLlagen	4.18	0.14	3.89	1.67	0.51	0.93	*
WBGene00004208	ptc-1	ptc-1 encodes an ortholog of Drosophila PATCHED (PTC) and human PTCH which defines one of seven paralogous families of sterol sensing domain (SSD) proteins; PTC-1 is required for cytokinesis in the germline, but not in somatic cells (the converse of PTR-2 s function, and a role conserved in C. briggsae); PTC-1 is also required to isolate meiotic germline nuclei from one another so that their nucl…	1.65	1.68	1.25	1.93	2.87	1.94	*	*
WBGene00006579	tlk-1	tlk-1 encodes, through alternative splicing, two isoforms of a Tousled-class serine/threonine protein kinase; TLK-1A/B are orthologous to Tousled from A. thaliana; tlk-1(RNAi) embryos have, compared to normal embryos, reduced phosphorylation of the RNA polymerase II C-terminal domain at Serine-2 and methylation of histone H3 at Lysine-36 (posttranslational modifications associated with transcript…	2.45	3.32	2.9	1.36	0.03	1.24	*
WBGene00016636	perm-2	perm-2 is involved in embryo development and reproduction.PERMeable eggshell	0.17	3.01	0	7.17	0	0.93
WBGene00010677	gtbp-1	gtbp-1 is an ortholog of human G3BP2 (GTPase activating protein (SH3 domain) binding protein 2) and G3BP1 (GTPase activating protein (SH3 domain) binding protein 1); gtbp-1 is involved in cellular response to DNA damage stimulus and negative regulation of vulval development; gtbp-1 is predicted to have nucleic acid binding activity and nucleotide binding activity, based on protein domain informat…	0.58	2.08	0.12	2.84	2.19	3.45
WBGene00000204	arx-6	arx-6 also called as p20Arc p21Arc encodes a subunit of the actin related protein of the conserved Arp2/3 complex, with 60% amino acid similarity with the homologous genes from human (OMIM:604226); arx-6 is an essential gene as disruption in the expression by RNAi results in embryonic arrest due to ventral enclosure during morphogenesis; Arp2/3 depletion results in partial shrinking of the Ea/p a…	0.82	1.71	0.44	2.47	4.23	1.59	*
WBGene00009477	rbpl-1	rbpl-1 encodes a protein containing a DWNN domain that has similarity to the E3 ubiquitin-protein ligase RBBP6 (Retinoblastoma binding protein 6); loss of rbpl-1 activity via RNAi results in embryonic lethality and sick, slow growing animals with disorganized germlines.	2.78	4.14	2.06	1.12	0.52	0.62	*
WBGene00016575	C41H7.5	not known	0.44	0.23	0.44	0.37	9.26	0.46
WBGene00015322	C02B8.3	not known	0	0.25	0.93	0.05	9.88	0.07
WBGene00007030	epc-1	epc-1 is an ortholog of human EPC2 (enhancer of polycomb 2 (Drosophila)) and EPC1 (enhancer of polycomb 1 (Drosophila)); epc-1 is involved in determination of adult lifespan, embryo development, locomotion, negative regulation of vulval development, positive regulation of growth, receptor-mediated endocytosis, reproduction and vulval development.Enhancer of PolyComb-like	2.74	2.99	1.48	1.41	1.52	1.03	*
WBGene00015327	snpn-1	snpn-1 is an ortholog of human SNAPIN (SNAP-associated protein); snpn-1 is involved in embryo development.SNaPiN (synaptic protein) homolog	0	5.54	1.7	2.04	0	1.88
WBGene00077691	T06E4.14	not known	0	0.56	9.56	0.73	0.29	0
WBGene00014096	ZK829.7	ZK829.7 is predicted to have oxidoreductase activity and zinc ion binding activity, based on protein domain information.not known	1.07	2.82	0.34	1.27	3.86	1.78	*
WBGene00001999	hrp-1	hrp-1 encodes a putative heterogeneous nuclear ribonucleoprotein (hnRNP) required for mRNA surveillance, normally rapid growth, normally short lifespan, normally short body length, vulval development, DAF-18 function, fertility, and general viability; HRP-1 has two N-terminal RRM domains and a low-complexity C-terminal domain; HRP-1 s homologs include HNRNPA0 (OMIM:609409), HNRNPA1 (HNRPA1; OMIM:…	2.92	1.86	1.08	2.7	1.18	1.39	*	*
WBGene00020588	T19H12.2	T19H12.2 is an ortholog of human ANP32E (acidic (leucine-rich) nuclear phosphoprotein 32E), ANP32B (acidic (leucine-rich) nuclear phosphoprotein 32B), ANP32D (acidic (leucine-rich) nuclear phosphoprotein 32D) and ANP32A (acidic (leucine-rich) nuclear phosphoprotein 32A); T19H12.2 is involved in embryo development.not known	0.64	1.13	0	6.88	0	2.48	*	*
WBGene00015101	rpia-1	rpia-1 is an ortholog of human RPIA (ribose 5-phosphate isomerase A); rpia-1 is involved in lipid storage, locomotion and reproduction; rpia-1 is predicted to have ribose-5-phosphate isomerase activity, based on protein domain information.Ribose 5-Phosphate Isomerase A	0.16	1.02	4.84	0.36	2.38	2.37	*
WBGene00018294	atg-18	atg-18 encodes, by alternative splicing, two isoforms of a WD40 repeat-containing protein orthologous to the autophagic budding yeast protein Atg18p, and to human WIPI1 (OMIM:609224) and WIPI2 (OMIM:609225); ATG-18 activity is essential for normal dauer morphogenesis and autophagy in daf-2 mutant animals; ATG-18 is expressed in larval and adult pharynx, bodywall muscle, hypodermis, seam cells, an…	2.08	3.42	1.6	1.5	0.59	1.91	*	*
WBGene00000534	cpi-2	cpi-2 encodes a protein that contains a cystatin-like domain.	1.28	1.63	3.12	2.73	1.91	0.43	*	*
WBGene00003567	ncx-2	ncx-2 encodes, by alternative splicing, three full-length isoforms of a putative 3Na[+]/1Ca[2+] exchanger, orthologous to human SLC8A1-3 and paralogous to NCX-1 and NCX-3; NCX-2 is predicted to export free cytoplasmic Ca[2+] with low affinity but high capacity, being complemented by low-capacity/high-affinity Ca[2+] ATPase pumps such as MCA-1/-3; NCX-3 has tandem Calx-alpha and Calx-beta domains …	2.2	0.73	1.5	0.58	4.35	1.71	*
WBGene00010993	vha-20	vha-20 is an ortholog of human ATP6AP2 (ATPase, H+ transporting, lysosomal accessory protein 2); vha-20 is involved in embryo development, locomotion and nematode larval development; vha-20 is predicted to have receptor activity, based on protein domain information.Vacuolar H ATPase	1.64	3.59	1.73	1.79	1.55	0.77	*
WBGene00022069	eel-1	eel-1 encodes a predicted Hect E3 ubiquitin ligase that contains multiple domains of similarity to the mammalian Mcl1 ubiquitin ligase Mule; eel-1 (enhancer of efl-1) was identified in a screen for modifiers of the transcription factor efl-1/E2F which is involved in the generation of SKN-1 protein asymmetry in the early embryo, a process essential for proper embryonic patterning; EEL-1 binds SKN-…	2.49	3.33	1.58	1.57	0.77	1.32	*	*
WBGene00003793	npp-7	npp-7 is an ortholog of human NUP153 (nucleoporin ); npp-7 is involved in apoptotic process, embryo development, nematode larval development, nucleus organization and reproduction; npp-7 is predicted to have zinc ion binding activity, based on protein domain information.Nuclear Pore complex Protein	4.03	2.63	0.86	1.35	0.12	2.07	*
WBGene00010199	bet-2	BET (two bromodomains) family protein	1.9	2.34	1.23	1.05	3.62	0.89	*
WBGene00010621	egg-6	egg-6 encodes an extracellular leucine-rich repeat protein; egg-6 is required for proper organization of the apical extracellular matrix.	0.57	4.99	0.25	1.77	1.95	1.5	*
WBGene00001462	flp-19	FMRF-Like Peptide	1.88	0.62	1.67	1.16	1.6	4.1
WBGene00011320	T01C3.3	T01C3.3 is an ortholog of human RNF224 (ring finger protein 224) and RNF182 (ring finger protein 182); T01C3.3 is predicted to have zinc ion binding activity, based on protein domain information.not known	0.63	1.94	1.53	4.76	0	2.13	*
WBGene00008040	ttr-5	C40H1.5 encodes a protein containing a predicted signal sequence followed by a transthyretin-like domain; the product of C40H1.5 belongs to a family of apparently nematode-specific proteins whose function is not yet known.	3.34	0.18	3.07	2.77	0	1.63	*
WBGene00010225	ttr-31	TransThyretin-Related family domain	2.71	0	0.81	2.07	5.26	0.13
WBGene00006819	unc-87	unc-87 encodes, through alternative splicing, two proteins that are required to maintain the structure of myofilaments in body wall muscle cells; UNC-87 proteins resemble the C-terminal repeat region of calponin but have no obvious orthologs outside of nematodes; in vitro, UNC-87 proteins exist as monomers in solution, associate with thin (F-actin) filaments but not with monomeric G-actin, and bu…	1.53	0.69	0.82	1.02	3.1	3.82	*
WBGene00001262	emb-8	emb-8 encodes the C. elegans NADPH-cytochrome P450 reductase ortholog; by homology, EMB-8 is predicted to function in the enzymatic reduction of the cytochrome P450 monooxygenase enzymes that play a role in fatty acid modification; during embryonic development, emb-8 activity is essential for normal interactions between the pronucleus/centrosome complex and the posterior cortex and thus, for prop…	0.88	2.73	0.76	1.73	3.1	1.78	*
WBGene00003795	npp-9	npp-9 is an ortholog of human RGPD3 (RANBP2-like and GRIP domain containing 3), RANBP2 (RAN binding protein 2), RGPD8 (RANBP2-like and GRIP domain containing 8), RGPD6 (RANBP2-like and GRIP domain containing 6), RGPD2 (RANBP2-like and GRIP domain containing 2), RGPD1 (RANBP2-like and GRIP domain containing 1) and RGPD4 (RANBP2-like and GRIP domain containing 4); npp-9 is involved in RNA interfere…	0.19	2.17	1.9	2.05	1.7	2.95
WBGene00017985	neg-1	neg-1 is involved in body morphogenesis, embryo development and nematode larval development.Negative Effect on Gut development	1.89	3.92	0.85	2.48	0	1.82	*
WBGene00022500	lfi-1	lfi-1 encodes, by alternative splicing, at least four isoforms of a large coiled-coil protein paralogous to F35D11.11, and possibly orthologous to rootletin (the structural protein comprising ciliary rootlets); LFI-1 is also homologous to the Parascaris univalens Mitotic Antigen, PUMA1; LFI-1 was initially identified in yeast two-hybrid screens for proteins that interact with the coiled-coil prot…	2.62	3.09	1.73	1.49	1.11	0.91		*
WBGene00001558	gdi-1	gdi-1 encodes a member of the Rab GDP dissociation inhibitor (GDI) family with high similarity to Drosophila Gdi; expressed around the pharyngeal, vulval, and tail regions.	1.07	0.98	1.28	2.26	2.47	2.88	*	*
WBGene00016534	C39D10.7	C39D10.7 encodes a large (1185-residue) protein with 11 chitin-binding peritrophin-A domains; C39D10.7 transcripts are enriched in hermaphrodites; like CEJ-1 and CPG-2, C39D10.7 might participate in eggshell synthesis and early embryonic development, and C39D10.7 s multiple peritrophin-A domains might enable mechanical cross-linking of chitin; however, C39D10.7 alone has no visible function in ma…	1.03	4.3	0.19	4.01	0.03	1.35		*
WBGene00206515	T28C6.11	not known	2.66	3.4	0.54	1.01	0	3.28
WBGene00006649	tth-1	tth-1 encodes a thymosin beta ortholog that contains four functionally distinct thymosin beta repeats; in vitro, TTH-1 binds multiple actin monomers as well as filamentous actin suggesting that, as its homology predicts, TTH-1 plays a direct role in regulating actin polymerization and cytoskeletal organization in C. elegans; consistent with this, loss of tth-1 activity via a deletion mutation tha…	1.14	1.86	2.18	5.14	0	0.56	*
WBGene00001882	his-8	his-8 encodes an H2B histone; his-8 is contained within the histone gene cluster HIS2.	2.97	0.62	0.72	5.03	0	1.54	*
WBGene00219207	C01F6.14	not known	0	0	10.86	0	0	0	*
WBGene00021044	W05H7.1	not known	0.87	2.76	0.37	0.39	4.49	1.97
WBGene00003777	nmy-2	nmy-2 encodes a non-muscle myosin II; NMY-2 is required for polarized cytoplasmic flow, polarized distribution of the PAR proteins, cytokinesis, and for proper anterior-posterior polarity in early embryos; NMY-2 functions with PAR-5 in the onset of the establishment phase of polarization in the C. elegans zygote along the anterior-posterior axis, and nmy-2 is partially redundant with nmy-1 with r…	1.13	2.26	1.22	2.1	3.21	0.93	*
WBGene00194746	Y82E9BR.25	Y82E9BR.25 is an ortholog of human ALS2CR12 (amyotrophic lateral sclerosis 2 (juvenile) chromosome region, candidate 12).not known	2.91	1.02	3.66	3.24	0	0
WBGene00077773	F25H5.10	F25H5.10 is involved in embryo development, nematode larval development and receptor-mediated endocytosis.not known	0	0	5.33	0	0	5.48
WBGene00001067	dpy-5	dpy-5 encodes a Group I cuticle procollagen; dpy-5 activity is required for wild-type body length, cuticle structure (width of the annuli), postembryonic growth rates, and reproduction; dpy-5 is described as an intermediate collagen gene, as its mRNA, which is present in all larval stages, adults, and dauer larvae, increases in abudance two hours prior to the secretion of each new cuticle; a dpy-…	3.02	2.16	3.23	1.19	0	1.19
WBGene00007855	C31H5.4	not known	1.28	0.5	6.42	2.56	0	0	*
WBGene00002179	jph-1	jph-1 encodes a junctophilin, a protein that belongs to a transmembrane family of proteins implicated in the formation of the junctional membrane complex that forms between the plasma membrane and the endoplasmic reticulum in excitable cells; this complex facilitates cross-talk between the cell surface and intracellular ionic channels; RNA interference of jph-1 results in a locomotion defect sugg…	2.33	2.53	0.63	0.62	2.6	2.05	*
WBGene00003964	pdi-3	pdi-3 encodes a protein disulfide isomerase (PDI) required for normal cuticle collagen deposition and, subliminally, for maintenance of normal body shape; PDI-3 has both PDI and calcium-dependent transglutaminase activity in vitro, crosslinking proteins through a gamma-glutamyl epsilon-lysine dual residue; PDI-3 is homologous to the human PDI ERp60, as well as a homolog in the dog heartworm Dirof…	0.99	3.02	1.99	1.96	1.01	1.78	*
WBGene00015683	C10G8.4	C10G8.4 encodes a putative secreted TIL-domain protease inhibitor paralogous to SWM-1, ISL-1, and the products of 11 other C. elegans genes; C10G8.4 and its relatives are collectively similar to other TIL-domain protease inhibitors from nematodes, insects, and vertebrates; C10G8.4 has no obvious function in mass RNAi assays.	0	2.49	0	7.8	0	0.42
WBGene00007058	dmd-6	dmd-6 is predicted to have sequence-specific DNA binding activity and sequence-specific DNA binding transcription factor activity, based on protein domain information.DM (Doublesex/MAB-3) Domain family	1.96	1.74	1.6	1.01	2.64	1.75	*
WBGene00011289	R102.2	not known	0	0.4	2.19	1.11	6.44	0.55
WBGene00012186	mlt-11	mlt-11 encodes one of 13 C. elegans proteins related to the mammalian Tissue Factor Pathway Inhibitors (TFPIs), serine protease inhibitors that function in blood coagulation (OMIM:152310); in C. elegans, genetic analysis indicates that mlt-11 is required for proper molting and, likely, for proper spatial and/or temporal regulation of proteolysis during the molting cycle; a mlt-11::gfp promoter fu…	2.24	2.74	1.83	1.51	1.39	0.97	*
WBGene00017852	F27C1.2	F27C1.2 is an ortholog of human SLC31A1 (solute carrier family 31 (copper transporter), member 1); F27C1.2 is involved in body morphogenesis, positive regulation of growth and reproduction; F27C1.2 is predicted to have copper ion transmembrane transporter activity, based on protein domain information.not known	2.23	0.71	0.95	3.74	0.83	2.22	*
WBGene00004320	rbx-1	The rbx-1 gene encodes an ortholog of the mammalian RING box protein RBX1 (or ROC1), which interacts with several cullins and is a subunit of both the von Hippel-Lindau (VHL) tumor suppressor complex and of the SCF ubiquitin-ligase (E3) complex.	1.32	0.62	0.6	4.47	1.94	1.71	*
WBGene00018963	ucr-1	ucr-1 is an ortholog of human PMPCB (peptidase (mitochondrial processing) beta) and UQCRC1 (ubiquinol-cytochrome c reductase core protein I); ucr-1 is involved in apoptotic process, determination of adult lifespan, embryo development, nematode larval development and oogenesis; ucr-1 is predicted to have catalytic activity and metal ion binding activity, based on protein domain information; ucr-1 …	1.19	2.9	0.73	2.4	1.97	1.46		*
WBGene00001006	dlg-1	dlg-1 encodes a MAGUK protein, orthologous to Drosophila Discs large; DLG-1 is physically located at apical adherens junctions in all epithelia and is required for organization of the embryonic gut epithelium into a coherent tube.	2.26	2.48	1.05	2.41	1.16	1.27	*	*
WBGene00015943	tiar-1	tiar-1 is an ortholog of human TIAL1 (TIA1 cytotoxic granule-associated RNA binding protein-like 1) and TIA1 (TIA1 cytotoxic granule-associated RNA binding protein); tiar-1 is involved in body morphogenesis, determination of adult lifespan, embryo development, growth, locomotion, nematode larval development, regulation of locomotion, reproduction, response to UV and response to oxidative stress; …	0.52	2.71	0.54	1.93	2.95	1.95
WBGene00004148	pqn-65	The protein product of this gene is predicted to contain a glutamine/asparagine (Q/N)-rich ( prion ) domain, by the algorithm of Michelitsch and Weissman (as of the WS77 release of WormBase, i.e., in wormpep77).	2.56	2.97	1.31	1.03	1.41	1.27	*
WBGene00018131	F37A4.1	F37A4.1 is an ortholog of human ABHD16B (abhydrolase domain containing 16B) and ABHD16A (abhydrolase domain containing 16A).not known	0	2.53	0.31	1.3	5.13	1.25	*
WBGene00008149	pyp-1	pyp-1 encodes, by alternative splicing, three isoforms of an inorganic pyrophosphatase required for embryonic and larval viability, intestinal function, and distal tip cell migration; PYP-1 is catalytically active in vitro, and is expressed in neurons, intestine, and coelomocytes; PYP-1 is orthologous to Drosophila NURF-38, and to human PPA1 (OMIM:179030) and PPA2; by orthology with NURF-38, PYP-…	1.16	1.74	1.59	1.45	1.86	2.7		*
WBGene00001574	gei-17	gei-17 encodes a SUMO E3 ligase; during embryonic development, GEI-17 activity is required for maintaining normal levels of the DNA polymerase eta POLH-1, and hence checkpoint silencing, in embryos exposed to DNA damage; gei-17 mutations affect embryonic viability, vulval development, and body morphology; in vitro, GEI-17 has been demonstrated to sumoylate AIR-2, MUS-101, POLH-1, as well as to un…	2.4	4.21	1.31	1.21	0.52	0.85	*	*
WBGene00003124	mai-1	mai-1 is homologous to mitochondrial intrinsic ATPase inhibitor protein (IF(1)), which blocks reverse action (ATP hydrolysis) by F(0)F(1)-ATPase when its (normally required) proton gradient is lost; MAI-1 lacks an obvious mitochondrial import signal at its N-terminus, and is not transported to yeast mitochondria; MAI-1 may be cytosolic in vivo, regulating cytosolic ATPase(s); MAI-1 can inhibit ye…	1.79	1.67	0.88	0.7	2.73	2.71	*
WBGene00020007	R11F4.1	The R11F4.1 gene encodes a putative glycerol kinase and is orthologous to human glycerol kinase (GK); glycerol kinase catalyses the phosphorylation of glycerol to glycerol-3 phosphate; in elegans, glycerol kinase is enriched in the dauer stage and is one of several genes involved in energy metabolism that are upregulated, when worms are grown in a nutrient deficient medium.	1.38	2.11	1.49	0.65	2.18	2.66
WBGene00020507	vha-15	vha-15 encodes an ortholog of subunit H of the cytoplasmic (V1) domain of vacuolar proton-translocating ATPase (V-ATPase); VHA-15 and VHA-18 are co-orthologs; VHA-15, along with VHA-2 and probably all V-ATPase subunits, is required for systemic RNAi, probably during endocytotic RNAi uptake; VHA-15 is a predicted cytosolic stator (stalk) component; neurons).	0.39	0.52	1.95	3.3	2.41	1.9	*
WBGene00018384	F43C11.7	F43C11.7 is an ortholog of human TRIM38 (tripartite motif containing 38), TRIM11 (tripartite motif containing 11), TRIM50 (tripartite motif containing 50), TRIM74 (tripartite motif containing 74), TRIM73 (tripartite motif containing 73), TRIM58 (tripartite motif containing 58), TRIM17 (tripartite motif containing 17), TRIM68 (tripartite motif containing 68), TRIM27 (tripartite motif containing 27…	2.69	2.99	3.01	1.76	0	0
WBGene00006626	tsn-1	tsn-1 encodes the C. elegans ortholog of Tudor-SN (tudor staphylococcal nuclease); TSN-1 is a component of the RNA-induced silencing complex (RISC) and its activity is required for proper function of the let-7 miRNA in vivo; TSN-1 is found in both the nucleus and the cytosol.	0.72	2.21	0.59	2.15	1.41	3.36
WBGene00010627	K07C5.4	K07C5.4 is an ortholog of human NOP56 (NOP56 ribonucleoprotein); K07C5.4 is involved in embryo development, hermaphrodite genitalia development, nematode larval development, positive regulation of growth and reproduction.not known	0.95	1.53	0.66	2.96	1.2	3.12	*	*
WBGene00006888	vbh-1	vbh-1 encodes a DEAD-box RNA helicase with similarity to Drosophila Vasa and Belle; vbh-1 activity is required for the proper timing of the sperm-oocyte switch during germ line development; vbh-1 also plays a role in embryonic development; in regulating germ line development, vbh-1 appears to function at least partially redundantly with laf-1, which also encodes a DEAD-box RNA helicase; VBH-1 is …	0.13	0.82	0.42	1.34	3.26	4.44	*
WBGene00020762	zer-1	zer-1 encodes a protein that contains a VHL (von Hippel-Lindau)-box motif and is a member of the ZYG11 family of ubiquitin ligase substrate recognition subunits; ZER-1 interacts with the CUL-2 cullin in vivo and modestly enhances the lethality produced by a temperature-sensitive allele of zyg-11; in yeast two-hybrid assays, ZER-1 interacts with CUL-2 and additionally with SKR-1 and ELC-1.	1.7	2.78	1.25	1.69	1.73	1.26	*
WBGene00017088	akir-1	akir-1 is an ortholog of human AKIRIN2 (akirin 2) and AKIRIN1 (akirin 1); akir-1 is involved in embryo development.AKIRin (conserved nuclear protein family) homolog	1.68	1.18	0.56	2.73	0.59	3.66	*
WBGene00008930	F18A11.3	F18A11.3 is an ortholog of human C18orf32 (chromosome 18 open reading frame 32).not known	0	1.02	1.4	0.65	6.65	0.68
WBGene00001887	his-13	his-13 encodes an H3 histone; his-13 is contained within the histone gene cluster HIS3.	0	1.82	4.19	3.69	0	0.69
WBGene00021625	Y47D7A.13	not known	4.85	0.97	1.39	1.49	1.12	0.55
WBGene00004739	scd-1	scd-1 encodes a novel protein with several regions that are extremely glutamine (Q) rich, interspersed with other residues (usually alanine); SCD-1 affects signalling by proteins in the DAF-7/transforming growth factor (TGF)-beta pathway (DAF-1, DAF-8, and DAF-14), and the Q-rich regions of SCD-1 protein may mediate epigenetic changes of stably heritable tertiary conformation.	1.46	3.22	1.11	1.03	1.46	2.05	*
WBGene00015565	C07D8.6	C07D8.6 is involved in locomotion and pharyngeal pumping; C07D8.6 is predicted to have oxidoreductase activity, based on protein domain information.not known	4.28	0.3	2.02	2.45	0.35	0.93		*
WBGene00015312	C01G8.1	not known	0.63	1.59	0.44	4.47	0	3.19	*
WBGene00001209	egl-45	egl-45 is an ortholog of human EIF3A (eukaryotic translation initiation factor 3, subunit A); egl-45 is involved in axon extension, body morphogenesis, determination of adult lifespan, embryo development, locomotion, nematode larval development, oviposition and receptor-mediated endocytosis; egl-45 is predicted to have translation regulator activity, based on sequence information.EGg Laying defec…	0.49	2.13	0.57	2.18	2.71	2.24
WBGene00002025	hsp-60	hsp-60 encodes a nuclear-encoded mitochondrion-specific chaperone that is a member of the GroE/Hsp10/60 superfamily of molecular chaperones; hsp-60 is involved in the mitochondrial unfolded protein response, as hsp-60 expression, normally broadly detected during development, is greatly increased in response to treatments that disrupt mitochondrial protein handling; loss of hsp-60 activity via RNA…	0.23	0.91	0.23	0.78	4.24	3.93	*
WBGene00000198	art-1	a protein similar to synaptic glycoprotein SC2 from mammals.	0.83	3.77	0.5	1.55	1.73	1.93	*
WBGene00010280	rde-12	rde-12 is an ortholog of human DDX4 (DEAD (Asp-Glu-Ala-Asp) box polypeptide 4); rde-12 functions in production of siRNA involved in RNA interference and is involved in response to exogenous dsRNA; rde-12 exhibits enzyme binding activity and is predicted to have ATP binding activity and nucleic acid binding activity, based on protein domain information; rde-12 is localized to the P granule, the RN…	3.63	2.53	0.47	0.74	2.12	0.81	*
WBGene00008341	ttr-44	TransThyretin-Related family domain	4.47	0.58	1.52	2.98	0	0.75
WBGene00012964	Y48A6B.3	Y48A6B.3 is an ortholog of human NHP2 (NHP2 ribonucleoprotein); Y48A6B.3 is involved in receptor-mediated endocytosis; Y48A6B.3 is predicted to have RNA binding activity, based on protein domain information.not known	0	0.62	0.24	2	4.02	3.42
WBGene00000789	cpz-2	cpz-2 is an ortholog of human CTSC (cathepsin C) and CTSZ (cathepsin Z); cpz-2 is predicted to have cysteine-type peptidase activity, based on protein domain information.CathePsin Z	1.06	0.64	2.99	4.32	0.19	1.08
WBGene00002258	lbp-6	lbp-6 is an ortholog of human CRABP2 (cellular retinoic acid binding protein 2), RBP2 (retinol binding protein 2, cellular), RBP7 (retinol binding protein 7, cellular), RBP1 (retinol binding protein 1, cellular), RBP5 (retinol binding protein 5, cellular), CRABP1 (cellular retinoic acid binding protein 1), FABP3 (fatty acid binding protein 3, muscle and heart), FABP7 (fatty acid binding protein 7…	0.54	0.64	5.93	1.78	0.71	0.66
WBGene00000593	col-2	col-2 encodes a member of the collagen superfamily containing collagen triple helix repeats (20 copies); expression peaks during the molt that separates the L2 larval and dauer stages as the dauer cuticle is being formed, and mRNA is expressed at low levels in post-dauer L4 larvae and in adult animals.	0	0	0.31	0.17	9.28	0.49
WBGene00001404	fbp-1	fbp-1 encodes fructose 1,6-bisphosphatase, a gluconeogenic enzyme that catalyzes the hydrolysis of fructose 1,6-bisphosphate to fructose 6-phosphate and inorganic phosphate in a reaction that reverses the third enzymatic step of glycolysis; FBP-1 is orthologous to human FBP1 (OMIM:229700, mutated in FBP deficiency).	0.92	0.33	4.39	0.41	2.62	1.58
WBGene00015547	ain-1	ain-1 encodes an unfamiliar protein synergistically required, with LIN-31, for the normal timing of vulval differentiation, independently of LET-60/RAS, and parallel to or downstream of LIN-14/LIN-28/HBL-1; AIN-1 is expressed in cytoplasmic foci (that are probably P bodies) in several tissues, including vulval precursor cells and neurons; AIN-1 coimmunoprecipitates with DCR-1 and ALG-1, also bind…	1.05	2.24	1.62	1.33	2.4	1.6	*
WBGene00010037	F54C8.4	F54C8.4 is an ortholog of human DUSP11 (dual specificity phosphatase 11 (RNA/RNP complex 1-interacting)); F54C8.4 is involved in embryo development and reproduction; F54C8.4 is predicted to have protein tyrosine/serine/threonine phosphatase activity, based on protein domain information.not known	1.88	3.64	0.78	1.61	0.59	1.71	*
WBGene00014108	ZK856.7	not known	3.74	0.36	3.05	1.59	1.15	0.32		*
WBGene00012245	W04D2.6	W04D2.6 encodes, by alternative splicing, two isoforms of an ortholog of human RBM25 (RED120); W04D2.6 is required (in conjunction with RSP-6) for normally rapid growth and (in conjunction with CPF-1 and F59A2.4) for oogenesis and embryonic viability; the long isoform of W04D2.6 has both an N-terminal RNA recognition domain (RRM) that is isoform-specific, and a C-terminal nucleic acid-binding dom…	3.15	3.7	1.53	1.2	0	0.63	*
WBGene00012183	W01D2.6	not known	4.04	0	6.16	0	0	0
WBGene00003952	pbs-6	The pbs-6 gene encodes a homolog of mammalian PSMB1.	1.1	1.48	0	2.37	1.93	3.31
WBGene00003904	pabp-2	pabp-2 encodes the C. elegans PABPN1 (polyadenylate-binding protein, nuclear 1) ortholog; by homology, PABP-2 is predicted to function as a poly(A)-binding protein involved in several aspects of pre-mRNA processing; large-scale RNAi screens indicate that pabp-2 activity is essential for embryonic and larval development, as well as normal rates of growth and locomotion; in humans, expansion of a p…	0	2.34	2.46	2.34	1.41	1.61	*
WBGene00000822	csq-1	csq-1 encodes a calsequestrin that is required to normal survival in media containing either excess or deficient Ca[2+], and that also binds UNC-68 s intraluminal domain; CSQ-1 binds Ca[2+] in vitro, and is thought to buffer Ca[2+] stores in sarcoplasmic reticulum; CSQ-1 is expressed in bodywall muscle cells from mid-embryogenesis to adulthood, as well as in vulval muscles, and in the isthmus and…	1.06	0.53	2.42	1.83	1.84	2.46	*
WBGene00015074	natc-2	natc-2 encodes the C. elegans ortholog of N-alpha-acetyltransferase 30, the catalytic subunit of the N-alpha-acetyltransferase complex (NAT complex); NATC-2 is predicted to function in a NAT complex with NATC-1 to catalyze transfer of the acetyl group of Acetyl-CoA to the alpha-amino group of the N-terminal methionine of substrate proteins; natc-2(RNAi) enhances the dauer formation phenotype of d…	0.52	1.12	2.44	1.15	3.24	1.67
WBGene00044483	H06H21.11	not known	4.7	1.56	0.31	1.88	0	1.67	*
WBGene00002637	let-418	The let-418 gene encodes a homolog of Mi-2/CHD3, a component of the nucleosome remodeling and histone deacetylase (NURD) complex; LET-418 is similar to DNA helicases, homologous to human AIRE (OMIM:607358, mutated in autoimmune polyendocrinopathy syndrome), and paralogous to CHD-3; with MEP-1, LET-418 is required to repress germline-specific genes in somatic cells, and also negatively regulates R…	2.18	2.57	1.46	2.22	0.43	1.26	*
WBGene00000609	col-20	col-20 encodes a collagen; its expression pattern and mutant phenotypes are unknown.	0.16	0.88	1.5	7.11	0	0.46
WBGene00004398	rol-8	rol-8 encodes a collagen that is enriched in dauer larvae; mutations cause adults to become left-handed rollers.	1.44	0.09	0.51	0.4	6.62	1.05	*
WBGene00004467	rpn-11	rpn-11 encodes a predicted non-ATPase subunit of the 19S regulatory complex of the proteasome that affects adult viability, osmoregulation, embryonic viability, and movement; interacts with itself, RPN-9, and F55A11.3, based on yeast two-hybrid assays.	2.19	1.95	0.41	2.89	0.52	2.15	*
WBGene00020604	T20B12.7	T20B12.7 is an ortholog of human CIAPIN1 (cytokine induced apoptosis inhibitor 1); T20B12.7 is involved in embryo development, gamete generation, nematode larval development and receptor-mediated endocytosis; T20B12.7 is predicted to have iron-sulfur cluster binding activity, based on protein domain information.not known	0.49	0.89	0.99	1.68	2.43	3.63		*
WBGene00012194	toe-4	toe-4 is an ortholog of human RNF165 (ring finger protein 165) and RNF111 (ring finger protein 111); toe-4 is predicted to have zinc ion binding activity, based on protein domain information.Target Of ERK kinase MPK-1	2.01	2.86	1.67	0.7	0.83	2.01
WBGene00000407	cdk-5	cdk-5 encodes a proline-directed protein serine/threonine kinase homologous to cyclin dependent kinase 5 (CDK5); in ventral cord interneurons, CDK-5 activity regulates the subcellular localization of LIN-10 which, in turn, regulates the synaptic localization of the GLR-1 glutamate receptor; cdk-5 also regulates the polarized distribution of neuropeptide-containing dense core vesicles in cholinerg…	1.56	1.37	0.51	0.73	0.74	5.16
WBGene00009640	nspc-10	Nematode Specific Peptide family, group C	0	0.33	0	9.68	0	0.06
WBGene00019941	pgam-5	pgam-5 encodes a phosphoglycerate mutase that uses alternate catalytic activity as a protein serine/threonine phosphatase; PGAM-5 physically interacts with the SKN-1 transcription factor in a directed yeast two-hybrid assay as well as in vitro coimmunoprecipitation studies; based on sequence similarity, PGAM-5 is predicted to be a mitochondrial outer membrane protein.	1.35	0.73	0.52	2.22	4.14	1.11		*
WBGene00000223	atf-7	atf-7 encodes a basic-region leucine zipper (bZIP) transcription factor orthologous to members of the ATF2/ATF7/CREB5 family of cyclic AMPresponse element binding (CREB)/activating transcription factors (ATFs); ATF-7 plays a key role in the innate immune response by regulating the expression of immune genes downstream of PMK-1/p38 MAPK; ATF-7 is likely converted from a transcriptional repressor t…	1.66	2.87	1.51	1.44	0.92	1.65	*
WBGene00012359	W09D10.1	W09D10.1 is an ortholog of human SMAP2 (small ArfGAP2) and SMAP1 (small ArfGAP 1); W09D10.1 is involved in nematode larval development and reproduction; W09D10.1 is predicted to have GTPase activator activity, based on protein domain information.not known	2.23	1.79	0.72	1.31	0.55	3.45	*
WBGene00001607	gln-6	gln-6 is an ortholog of human GLUL (glutamate-ammonia ligase); gln-6 is involved in embryo development; gln-6 is predicted to have glutamate-ammonia ligase activity, based on protein domain information.GLutamiNe synthetase (glutamate-ammonia ligase)	0.67	3.02	0.35	4.31	0	1.68	*	*
WBGene00003085	lst-3	lst-3 is an ortholog of human CCAR2 (cell cycle and apoptosis regulator 2) and CCAR1 (cell division cycle and apoptosis regulator 1); lst-3 is involved in hemidesmosome assembly, locomotion and negative regulation of vulval development.Lateral Signaling Target	1.36	3.49	1.5	1.95	0.51	1.2	*
WBGene00002268	lec-5	lec-5 is an ortholog of human LGALS9 (lectin, galactoside-binding, soluble, 9), LGALS9B (lectin, galactoside-binding, soluble, 9B), LGALS9C (lectin, galactoside-binding, soluble, 9C) and LGALS4 (lectin, galactoside-binding, soluble, 4); lec-5 is predicted to have carbohydrate binding activity, based on protein domain information; lec-5 is localized to the membrane raft.gaLECtin	2.84	0.87	0.58	1.86	0.65	3.18		*
WBGene00018391	rpb-4	rpb-4 is an ortholog of human POLR2D (polymerase (RNA) II (DNA directed) polypeptide D); rpb-4 is involved in embryo development; rpb-4 is predicted to have DNA-directed RNA polymerase activity and nucleotide binding activity, based on protein domain information.RNA Polymerase II (B) subunit	0.7	0.41	2.64	2.12	3.36	0.72
WBGene00019489	K07E1.1	K07E1.1 is an ortholog of human ADI1 (acireductone dioxygenase 1); K07E1.1 is involved in reproduction; K07E1.1 is predicted to have acireductone dioxygenase [iron(II)-requiring] activity, based on protein domain information.not known	2.45	2.46	1.57	1.67	1.21	0.59
WBGene00000935	daz-1	daz-1 encodes a protein containing an RNA recognition motif that is required for the progression of meiosis during oogenesis; DAZ-1 is expressed in the germline, and expression levels peak in the proximal pachytene region; cpb-3(bt17);daz-1(tj3) hermaphrodites have a synthetic phenotype of total sterility and masculinization; DAZ-1 colocalizes with CPB-3 in vivo, coimmunoprecipitates with CPB-3, …	0.95	2.34	0	4.09	0	2.54	*
WBGene00002269	lec-6	lec-6 encodes a proto type galectin (beta-galactosyl-binding lectin) containing a single carbohydrate recognition domain; by homology, LEC-6 may play roles in cell adhesion and aggregation, proliferation, or programmed cell death, but as loss of lec-6 activity via large-scale RNAi screens does not result in obvious abnormalities, the precise role of LEC-6 in C. elegans development and/or behavior…	1.12	1.95	1.42	0.98	2.28	2.17	*
WBGene00004156	pqn-74	pqn-74 encodes a protein with two chitin-binding peritrophin-A domains, separated by a glutamine/asparagine (Q/N)-rich ( prion ) domain; like CEJ-1 and CPG-2, PQN-74 might participate in eggshell synthesis and early embryonic development, and PQN-74 s peritrophin-A domains might enable mechanical cross-linking of chitin.	0.93	3.25	0.91	1.92	2.22	0.66	*
WBGene00004809	skr-3	skr-3 encodes a homolog of Skp1 in S. cerevisiae; skr-3 transcripts are upregulated in response to pathogenic bacteria, and skr-3(RNAi) results in enhanced susceptibility to infection.	1.78	1.1	2.31	3.71	0.28	0.7
WBGene00006739	ulp-4	ulp-4 is an ortholog of human SENP7 (SUMO1/sentrin specific peptidase 7) and SENP6 (SUMO1/sentrin specific peptidase 6); ulp-4 is involved in body morphogenesis, embryo development, hermaphrodite genitalia development and oviposition; ulp-4 is predicted to have cysteine-type peptidase activity, based on protein domain information; ulp-4 is localized to the mitochondrial matrix.Ubiquitin-Like Prot…	3.02	1.02	1.36	1.39	1.36	1.7	*
WBGene00003741	nlp-3	nlp-3 encodes a neuropeptide-like protein of the GFxGF family with similarity to orcokinins, highly conserved peptides native to crustaceans that enhance hindgut contractions; NLP-3 is expressed in neurons in the head, pharynx, and vulva, and in the intestine; the precise role of NLP-3 in nervous system function and development is not yet clear.	0.4	0	2.95	2.32	3.74	0.41	*
WBGene00004915	snr-2	snr-2 is an ortholog of human SNRPB (small nuclear ribonucleoprotein polypeptides B and B1) and SNRPN (small nuclear ribonucleoprotein polypeptide N); snr-2 is involved in embryo development, negative regulation of vulval development, nematode larval development, receptor-mediated endocytosis and reproduction.Small Nuclear Ribonucleoprotein	0	0.9	0.39	5.06	1.19	2.28		*
WBGene00022181	pho-9	pho-9 is an ortholog of human ACPP (acid phosphatase, prostate), ACP2 (acid phosphatase 2, lysosomal) and ACPT (acid phosphatase, testicular); pho-9 is predicted to have acid phosphatase activity, based on protein domain information.intestinal acid PHOsphatase	2.57	2.9	2.32	1.74	0	0.28
WBGene00017317	attf-2	attf-2 is involved in embryo development, lipid storage and reproduction.AT hook Transcription Factor family	0.91	1.39	1.19	4.07	0	2.24	*
WBGene00000649	col-73	col-73 is an ortholog of human MARCO (macrophage receptor with collagenous structure); col-73 is involved in body morphogenesis; col-73 is a structural constituent of cuticle, based on protein domain information.COLlagen	3.22	0.73	2.62	0.94	0.45	1.84
WBGene00001023	dnj-5	This gene encodes a protein containing a DnaJ ( J ) domain.	0.85	2.67	1.34	1.86	0.65	2.42	*
WBGene00022338	Y82E9BR.5	not known	2.76	1.05	5.15	0.83	0	0
WBGene00010070	nep-17	nep-17 encodes a neprilysin; neprilysins are thermolysin-like zinc metallopeptidases, found on the outer surface of animal cells, that negatively regulate small signalling peptides (e.g., enkephalin, tachykinin, insulin, and natriuretic peptides) by cleaving them; NEP-17 has no clear orthologs in other organisms.	1.62	1.66	2.7	1.86	0.74	1.21	*	*
WBGene00017964	F31F7.1	F31F7.1 is involved in embryo development and innate immune response.not known	1.96	2.5	2.94	2.14	0	0.22	*
WBGene00016509	adss-1	adss-1 is an ortholog of human ADSS (adenylosuccinate synthase) and ADSSL1 (adenylosuccinate synthase like 1); adss-1 is involved in embryo development, hermaphrodite genitalia development, locomotion, negative regulation of vulval development, receptor-mediated endocytosis and reproduction; adss-1 is predicted to have GTP binding activity and adenylosuccinate synthase activity, based on protein …	0.51	0.43	1.48	1.48	4.46	1.4	*
WBGene00018953	F56C9.10	F56C9.10 is an ortholog of human BCAS3 (breast carcinoma amplified sequence 3).not known	2.46	2.2	1.92	1.7	0.25	1.23	*
WBGene00002055	ifc-1	ifc-1 encodes a nonessential intermediate filament protein; IFC-1 is predicted to function as a structural component of the cytoskeleton; IFC-1 has no function in RNAi assays.	2.95	0.41	2.26	0.62	3.08	0.43
WBGene00004272	rab-8	rab-8 encodes a rab related protein of the Ras GTPase superfamily; RAB-8 functions in sensory neurons in a common ciliary membrane trafficking pathway and in intestinal cells to regulated protein trafficking to the apical plasma membrane; rab-8 also affects ovarian morphology and function, thereby affecting fertility; rab-8 acts downstream of let-60 with respect to vulval development based on gen…	3.31	0.74	0.51	3.41	0.93	0.83	*
WBGene00001390	far-6	far-6 is predicted to have lipid binding activity, based on protein domain information.Fatty Acid/Retinol binding protein	0.67	1.37	1.41	3.18	0.63	2.46	*
WBGene00000567	cnx-1	cnx-1 encodes the C. elegans ortholog of calnexin, a type I Ca2+-binding integral membrane protein of the endoplasmic reticulum (ER); CNX-1 binds calcium and is predicted to function as a molecular chaperone required for glycoprotein folding and maturation as well as regulation of intracellular calcium homeostasis; in C. elegans, cnx-1 activity is required at 25 degrees C for wild-type levels of …	1.04	1.64	3.19	2.46	0.34	1.05	*	*
WBGene00010262	droe-4	dietary restriction over expressed	1.71	0.9	4.77	2.09	0	0.25
WBGene00008495	F01D5.5	F01D5.5 is involved in innate immune response.not known	0.39	0.69	6.5	1.89	0	0.23
WBGene00017789	F25E5.8	not known	2.27	3.35	1.79	0.54	1.25	0.5	*
WBGene00010868	somi-1	somi-1 is localized to the nuclear chromosome.Suppressor of Overexpressed MIcro-RNA	1.03	2.75	1.08	0.83	2.57	1.44	*
WBGene00003153	mca-3	mca-3 encodes one of three C. elegans plasma membrane Ca2+ ATPases (PMCAs); by homology, MCA-3 is predicted to function as a molecular pump that couples ATP hydrolysis to extrusion of cytosolic Ca2+; mca-3 activity is required for coelomoycte endocytosis, normal coordinated locomotion, and embryonic and larval development; in regulating endocytosis, MCA-3 is required specifically in the early sta…	1.37	1.46	1.26	0.8	3.34	1.46	*	*
WBGene00023493	nspc-12	Nematode Specific Peptide family, group C	1.77	0.89	0.98	5.7	0	0.35
WBGene00006820	unc-89	unc-89 encodes several protein isoforms variably characterized by the presence or absence of SH3, DH, PH, immunoglobulin and myosin light chain kinase (MLCK)-like protein kinase domains; during development, unc-89 is required for proper organization of A bands in striated muscle and thus for fully normal locomotion, pharyngeal muscle contractions, and body size; unc-89 is expressed in body wall m…	2.11	2.61	1.65	0.86	0.99	1.47	*
WBGene00003063	lpd-7	lpd-7 encodes a BRCT domain-containing protein that is orthologous to Saccharomyces cerevisiae Nop7p and the vertebrate pescadillo proteins required for nucleolar assembly, ribosome biogenesis, and cell proliferation; loss of lpd-7 activity via RNAi indicates that, in C. elegans, LPD-7 is required for fat storage and for larval growth and development; based upon its similarity to the yeast and ve…	1.46	1.92	0.8	2.98	0.18	2.34	*
WBGene00007651	nra-3	nra-3 is predicted to have zinc ion binding activity, based on protein domain information.Nicotinic Receptor Associated	1.93	1.7	0.8	1.07	2.97	1.21	*
WBGene00015168	pdi-6	pdi-6 is an ortholog of human PDIA6 (protein disulfide isomerase family A, member 6); pdi-6 is involved in endoplasmic reticulum unfolded protein response, locomotion and nematode larval development; pdi-6 is predicted to have isomerase activity, based on protein domain information.Protein Disulfide Isomerase	1.7	0.97	1.9	2.53	1.03	1.55	*
WBGene00001909	his-35	his-35 encodes an H2A histone.	1.53	3.36	1.21	1.59	1.22	0.76	*
WBGene00016913	lam-2	lam-2 encodes a laminin gamma subunit; lam-2 activity is required for embryonic development and for regulation of muscle arm extension; loss of lam-2 function via large-scale RNAi screens results in embryonic, larval, and adult lethality, sterility, body morphology defects, and abnormal locomotion.	1.14	1.42	0.59	0.85	3.74	1.9	*
WBGene00019122	F59E12.6	F59E12.6 is involved in embryo development; F59E12.6 is predicted to have ubiquitinyl hydrolase activity, based on protein domain information.not known	1.14	4.54	1.05	0.17	2	0.66	*
WBGene00020679	ogdh-1	The T22B11.5 gene encodes an ortholog of the human gene OGDH, which when mutated leads to alpha-ketoglutarate deficiency (OMIM:203740); the T22B11.5 protein is predicted to be mitochondrial with 68% accuracy.	1.54	0.67	2.67	1.23	1.44	1.99	*
WBGene00017484	F15E6.3	F15E6.3 is involved in reproduction.not known	4.46	1.23	1.59	2.16	0	0.08
WBGene00001445	flp-2	flp-2 encodes a predicted FMRFamide-like peptide neurotransmitter; expressed in the pharyngeal neuron I5.	2.3	0	0.43	0.26	5.99	0.53
WBGene00006704	ubc-7	ubc-7 encodes an E2 ubiquitin-conjugating enzyme; by homology, UBC-7 is predicted to function in the covalent attachment of ubiquitin molecules to protein substrates via its association with an E3 ubiquitin-protein ligase; loss of ubc-7 activity via large-scale RNAi screens results in no obvious abnormalities.	1.7	0.65	0.96	3.54	1.11	1.55
WBGene00006876	vab-10	vab-10 encodes, by alternative splicing, two spectraplakins (VAB-10A and VAB-10B) that are jointly required for mechanical resilience of the epidermis under strain by the contraction of actin microfilaments mechanically linked to fibrous organelles (FOs); VAB-10A/B are, accordingly, required for elongation during embryonic morphogenesis; VAB-10A has C-terminal plectin repeats while VAB-10B has sp…	1.79	2.4	1.59	1.21	1.71	0.81	*	*
WBGene00022813	ZK742.3	ZK742.3 is involved in cell division; ZK742.3 is predicted to have FMN binding activity and oxidoreductase activity, based on protein domain information.not known	2.56	0.22	6.45	0	0.28	0	*
WBGene00000411	cdl-1	cdl-1 encodes a homolog of human hairpin (stem-loop) binding proteins (HBP/SLBP) that bind to the hairpin (stem-loop) structure in the 3 untranslated region (3 UTR) of histone mRNAs, and thus promote histone pre-mRNA processing and translation of mature histone mRNA; CDL-1 is required for normally high levels of histone gene expression, normal cell division during late larval development, embryon…	0.2	1.44	1.09	2.97	0.58	3.21	*
WBGene00044294	C01B10.11	C01B10.11 encodes a novel protein, conserved amongst nematodes; loss of C01B10.11 function via large-scale RNAi experiments indicates that C01B10.11 is required for coordinated locomotion and normal body morphology; expression studies indicate that C01B10.11 mRNA is enriched in the intestine.	0.21	0.77	1.51	0.79	3.36	2.84	*	*
WBGene00008330	C55A6.1	C55A6.1 is an ortholog of human RNF146 (ring finger protein 146); C55A6.1 is predicted to have zinc ion binding activity, based on protein domain information.not known	0.19	2.21	1.86	2.43	0.22	2.55	*
WBGene00008196	C49C3.6	C49C3.6 is involved in embryo development.not known	2.81	2.92	0	2.08	0	1.64	*
WBGene00019251	H28G03.3	not known	0	0.09	0	0	9.36	0
WBGene00021029	W04D12.1	not known	2.42	1.12	0	0.4	0	5.51	*
WBGene00006408	tag-18	Temporarily Assigned Gene name	0.12	0.15	1.04	0.99	2.63	4.51
WBGene00016496	C37C3.2	C37C3.2 encodes the C. elegans ortholog of translation initiation factor 5 (eIF5); by homology to budding yeast, the products of C37C3.2 are predicted to function during translation initiation as GTPase activators to stimulate GTP hydrolysis by eIF2-GTP-Met-tRNAi; C37C3.2 is an essential gene, with loss of C37C3.2 activity via RNAi resulting in maternal sterility, as well as slow growth and embry…	1.94	1.62	1.41	1.61	0.95	1.9	*
WBGene00009947	F52H3.5	F52H3.5 is an ortholog of human TTC36 (tetratricopeptide repeat domain 36).not known	0.61	6.81	1.53	0.46	0	0.02
WBGene00019077	F59A3.4	F59A3.4 is an ortholog of human SLC39A11 (solute carrier family 39, member 11); F59A3.4 is involved in RNA interference, embryo development, nematode larval development, receptor-mediated endocytosis and reproduction; F59A3.4 is predicted to have metal ion transmembrane transporter activity, based on protein domain information.not known	0.74	6.58	0.13	1.12	0	0.86	*
WBGene00001907	his-33	his-33 encodes an H2A histone; by homology, HIS-33 is predicted to function as a nucleosome component required for packaging of DNA into chromatin; his-33 is a replication-dependent histone locus that resides in the HIS5 cluster on chromosome IV.	0.89	1.51	3.37	3.3	0	0.35
WBGene00016845	C50F7.5	not known	2.25	1.79	3.53	1.38	0.18	0.27
WBGene00003962	pdi-1	pdi-1 encodes a protein disulfide isomerase; loss of function mutations in pdi-1 result in no obvious abnormalities, but animals triply mutant for three C. elegans PDI s, encoded by pdi-1, pdi-2, and pdi-3, display embryonic lethality characterized by loss of vermiform morphology after elongation, suggesting that the pdi genes function redundantly in embryonic morphogenesis; PDI-1 exhibits protei…	0.75	1.45	0.32	3.68	2.13	1.05	*
WBGene00010639	K07F5.15	The K07F5.15 gene encodes a small protein that is of ancient origin, and thus is presumably important to eukaryotic life; it is homologous to YNL024C-A (also known as NNL005C) in S. cerevisiae, and has homologs in Drosophila, mammals, and Neurospora, most of which are also small (<100-residue) proteins.	2.31	0.62	2.02	1.55	2.53	0.35	*
WBGene00011638	ostb-1	ostb-1 is an ortholog of human DDOST (dolichyl-diphosphooligosaccharide--protein glycosyltransferase subunit (non-catalytic)); ostb-1 is involved in apoptotic process, embryo development, locomotion, nematode larval development and reproduction; ostb-1 is predicted to have dolichyl-diphosphooligosaccharide-protein glycotransferase activity, based on protein domain information.OligoSaccharylTransf…	0	1.4	0.41	2.97	2.01	2.58	*
WBGene00000867	cyb-2.2	cyb-2.2 is an ortholog of human CCNB2 (cyclin B2), CCNB1 (cyclin B1) and CNTD2 (cyclin N-terminal domain containing 2); cyb-2.2 is involved in embryo development, locomotion, nematode larval development and oocyte maturation.CYclin B	0.22	2.51	1.16	2.44	1.95	1.08	*
WBGene00001561	gei-4	gei-4 encodes a protein with a coiled-coil domain (predicted to mediate protein-protein interactions), an internal repeat of 69 residues (covering residues 134-202, 203-265, and 266-328 of W07B3.2a), and a glutamine/asparagine-rich domain; GEI-4 is paralogous to Y50D7A.8 and Y59C2A.3, physically interacts with GEX-2, and is required for embryonic viability, fertility, and vulval morphogenesis; GE…	1.88	2.35	0.67	1.42	2.03	1.01	*
WBGene00015163	B0361.9	not known	0.14	0.84	3.17	2.48	2.4	0.32
WBGene00021187	Y9D1A.2	not known	1.76	6.64	0	0.95	0	0
WBGene00010357	H03A11.2	not known	2.19	3.66	1.31	0.89	0.74	0.51	*
WBGene00000998	dig-1	dig-1 encodes a giant member of the immunoglobulin superfamily; dig-1 functions cell non-autonomously to mediate axon fasciculation and maintenance of cell body position within ganglia; dig-1 is also required for proper placement of the gonad; dig-1 is initially expressed in the developing embryonic gut and then expressed by a number of different muscle cells, including the body wall, head, vulva…	1.82	2.1	1.55	1.03	1.71	1.06	*	*
WBGene00002054	ifb-2	ifb-2 encodes an intermediate filament protein; IFB-2 is expressed exclusively in the intestine and functions as a structural component of the intestinal terminal web; within the terminal web, IFB-2 localizes to a discrete substructure known as the endotube.	2.27	0.8	3.5	1.31	1.07	0.31	*
WBGene00012769	Y41E3.11	Y41E3.11 is an ortholog of human HNRNPUL1 (heterogeneous nuclear ribonucleoprotein U-like 1), HNRNPU (heterogeneous nuclear ribonucleoprotein U (scaffold attachment factor A)) and HNRNPUL2 (heterogeneous nuclear ribonucleoprotein U-like 2); Y41E3.11 is involved in embryo development, germ cell development, lipid storage, locomotion, nematode larval development, regulation of cell proliferation an…	2.56	3.35	0.97	1.2	0.44	0.74	*
WBGene00017613	F20A1.1	F20A1.1 is involved in embryo development and gamete generation.not known	2.46	0.11	2.44	3.25	0	0.97
WBGene00008218	nasp-2	nasp-2 is an ortholog of human NASP (nuclear autoantigenic sperm protein (histone-binding)); nasp-2 is involved in embryo development and locomotion.NASP (human Nuclear Autoantigenic Sperm Protein) homolog	0	1.49	0.07	5.08	0.1	2.49	*	*
WBGene00016907	C53H9.2	C53H9.2 encodes at least three protein isoforms orthologous to the GTP-binding proteins human GNL1 (HSR1; OMIM:143024) and murine MMR1, as well as LSG1 in S. cerevisiae and many other eukaryotic and bacterial proteins; one alternative transcription unit of the C53H9.2 locus, C53H9.2a, has a natural nonsense transcript that is up-regulated in vivo by smg[-] mutations, indicating that C53H9.2 is a …	1.1	0.86	0.48	1.73	3.85	1.19
WBGene00007624	hrde-1	hrde-1 is an ortholog of human AGO1 (argonaute RISC catalytic component 1), AGO4 (argonaute RISC catalytic component 4), AGO3 (argonaute RISC catalytic component 3) and AGO2 (argonaute RISC catalytic component 2); hrde-1 is involved in nematode larval development; hrde-1 is predicted to have nucleic acid binding activity, based on protein domain information; hrde-1 is localized to the nucleus.Her…	0.65	1.2	0.27	2.58	0.74	3.76	*
WBGene00004268	rab-5	rab-5 encodes the C. elegans Rab5 GTPase ortholog; RAB-5 activity is required for receptor-mediated yolk endocytosis and for phagosome maturation involved in apoptotic cell clearance; rab-5 mutations also affect localization of P granules and PAR-2, as well as the cytoplasmic appearance of cells in the early embryo and larval development; RAB-5 localizes to early endosomes and maturing phagosomes.	0.41	2.29	1.48	1.77	0.1	3.14	*	*
WBGene00020937	W02D3.12	not known	0	5.97	1.6	0.46	0	1.15
WBGene00002845	let-711	let-711 encodes the C. elegans ortholog of NOT1, the conserved core component of the multisubunit CCR4/NOT complex that plays a role in regulation of gene expression via various processes including transcriptional control, mRNA deadenylation, and protein ubiquitination; in C. elegans, let-711 activity is essential for embryonic and larval development and in particular, for proper spindle position…	1.52	1.82	1.42	1.55	1.46	1.4	*
WBGene00015564	C07D8.5	not known	6.39	1.54	0.41	0.82	0	0	*
WBGene00004759	sel-1	sel-1 encodes two isoforms of a highly conserved transmembrane protein orthologous to human SEL1 (OMIM:602329) and Saccharomyces cerevisiae HRD3, a member of the HMG-CoA Reductase Degradation (HRD) complex that degrades malfolded endoplasmic reticulum (ER)-resident proteins; SEL-1 functions as a negative regulator of the LIN-12/GLP-1 Notch-like signaling pathway in C. elegans where it appears to …	2.05	3.59	0.94	1.01	1.1	0.47
WBGene00006923	vhp-1	vhp-1 encodes a MAP kinase phosphatase (MKP); VHP-1 activity is required for regulation of the KGB-1/JNK-like MAPK-mediated stress response pathway.	2.12	2.9	1.24	1.04	0.88	0.95	*
WBGene00007355	rpb-6	rpb-6 is an ortholog of human POLR2F (polymerase (RNA) II (DNA directed) polypeptide F); rpb-6 is involved in body morphogenesis, embryo development, germ cell development, positive regulation of growth and receptor-mediated endocytosis; rpb-6 is predicted to have DNA binding activity and DNA-directed RNA polymerase activity, based on protein domain information.RNA Polymerase II (B) subunit	4.18	1.45	0.31	1.66	0	1.52
WBGene00000231	atx-2	atx-2 is required for early embryonic patterning; it encodes an ortholog of human ataxin-2.	1.22	2.75	0.75	1.31	1.3	1.78	*	*
WBGene00020391	cct-7	cct-7 encodes a putative eta subunit of the eukaryotic cytosolic ( T complex ) chaperonin, orthologous to human CCT7 (OMIM:605140); CCT-7 is expressed in most, if not all, tissues; in mass RNAi assays, CCT-7 is required for normal transgene repression and subcellular localization, embryonic and larval viability, fertility, vulval development, and normal locomotion.	1	0.26	0.56	1.24	3.01	3.03	*	*
WBGene00003922	pas-1	pas-1 encodes a type 6 alpha subunit of the 26S proteasome s 20S protease core particle (CP); PAS-1 is required for embryonic development and by homology, is predicted to comprise the outer rings of the proteasome and to play a role in selective degradation of ubiquitinated proteins during development; in vitro, PAS-1 interacts with VET-1, a coiled-coil domain-containing protein expressed in the …	0.17	3.28	3.04	1.76	0	0.85		*
WBGene00013577	Y76A2B.5	Y76A2B.5 is an ortholog of human MMADHC (methylmalonic aciduria (cobalamin deficiency) cblD type, with homocystinuria); Y76A2B.5 is involved in cellular response to DNA damage stimulus.not known	1.69	1.87	0.92	1.96	1.55	1.11	*
WBGene00000851	cut-1	cut-1 encodes a component of cuticlin, an insoluble residue of the nematode cuticle required for alae formation and radial shrinking during dauer differentiation; expressed specifically in the cuticle of dauer larvae and is secreted by the seam cells.	0.07	0.01	0.29	0.25	7.98	0.49	*	*
WBGene00009186	trcs-1	trcs-1 encodes a putative arylacetamide deacetylase and microsomal lipase; TRCS-1 is required for sperm to normally migrate towards a PUFA-based signal exuded by oocytes; trcs-1(RNAi) hermaphrodites are infertile, both through aberrant loss of their own sperm and through failure of males to effectively inseminate them.	0	1.64	0.18	4.34	0	2.91
WBGene00014088	ZK809.8	ZK809.8 is involved in positive regulation of growth.not known	2.78	0.33	1.65	0.63	1.04	2.64	*
WBGene00012648	Y39A1A.9	Y39A1A.9 is an ortholog of human C17orf104 (chromosome 17 open reading frame 104).not known	0.58	0.5	0.65	0.52	4.89	1.92
WBGene00015805	C15H9.11	not known	3.52	0.1	3.44	0.76	0	1.23
WBGene00012358	W09D6.5	not known	1.03	0.77	1.35	0.97	2.78	2.15	*
WBGene00012907	cpt-1	Y46G5A.17 is orthologous to the human gene SIMILAR TO CARNITINE PALMITOYLTRANSFERASE I, LIVER (CPT1A; OMIM:600528), which when mutated leads to disease.	3.12	2.46	1.21	1.56	0.09	0.61	*
WBGene00021883	Y54G2A.18	Y54G2A.18 is an ortholog of human BCAP31 (B-cell receptor-associated protein 31); Y54G2A.18 is localized to the membrane raft.not known	0.44	0.55	1.69	2.42	3.04	0.88
WBGene00004460	rpn-3	rpn-3 is an ortholog of human PSMD3 (proteasome (prosome, macropain) 26S subunit, non-ATPase, 3); rpn-3 is involved in apoptotic process, determination of adult lifespan, embryo development, nematode larval development and reproduction; rpn-3 is predicted to have enzyme regulator activity, based on protein domain information.proteasome Regulatory Particle, Non-ATPase-like	0.85	1.67	0.82	1.62	2.46	1.6		*
WBGene00011736	T12D8.9	not known	2.39	0	1.54	0	3.48	1.61	*
WBGene00010961	nduo-2	The nduo-2 gene resides on the mitochondrial chromosome, and encodes the protein NADH-ubiquinone oxidoreductase chain 2; this is the C. elegans homolog of the core MT-ND2 subunit of mitochondrial NADH:ubiquinone oxidoreductase (Complex I); the sequence of C. elegans NDUO-2, like other bilaterian ND2 sequences, is truncated at its N-terminus when compared to other organisms.	2.2	0.61	4	2.02	0	0.16	*
WBGene00010012	saeg-1	saeg-1 is an ortholog of human ELMSAN1 (ELM2 and Myb/SANT-like domain containing 1), ZNF541 (zinc finger protein 541) and TRERF1 (transcriptional regulating factor 1); saeg-1 is involved in gene expression; saeg-1 is predicted to have DNA binding activity and chromatin binding activity, based on protein domain information; saeg-1 is localized to the nucleus.Suppressor of Activated EGL-4	3.18	1.02	2.13	0.7	1.3	0.63	*
WBGene00013709	csnk-1	csnk-1 is an ortholog of human CSNK1G2 (casein kinase 1, gamma 2), CSNK1G3 (casein kinase 1, gamma 3) and CSNK1G1 (casein kinase 1, gamma 1); csnk-1 is involved in body morphogenesis, embryo development, hermaphrodite genitalia development, locomotion, nematode larval development, oviposition and positive regulation of growth; csnk-1 is predicted to have ATP binding activity and protein kinase ac…	1.91	1.4	0.53	1.29	2.48	1.35	*
WBGene00009045	F22B5.10	F22B5.10 is an ortholog of human TMCO1 (transmembrane and coiled-coil domains 1); F22B5.10 is involved in striated muscle myosin thick filament assembly; F22B5.10 is localized to the striated muscle dense body.not known	0.54	2.53	0.77	3.68	0.25	1.19	*	*
WBGene00000528	clh-1	clh-1 encodes two CLC-type chloride channels via alternative splicing, homologous to human CLC1 (OMIM:118425) and CLC2 (OMIM:600570); CLH-1a and CLH-1b are required for maintenance of normal body shape; null mutations of clh-1 cause abnormal alae and a wider body than normal, with the body phenotype being reversible by culture medium of high osmolarity.	2.91	3.59	1.15	1.17	0	0.12	*	*
WBGene00007492	C09G9.1	not known	0.3	1.35	0.47	0.87	4.27	1.67	*
WBGene00022776	perm-3	perm-3 is an ortholog of human EMC4 (ER membrane protein complex subunit 4); perm-3 is involved in embryo development, nematode larval development and reproduction.PERMeable eggshell	0.6	0.36	0.78	1.63	3.02	2.54	*
WBGene00002196	kin-10	kin-10 encodes a putative regulatory (beta) subunit of casein kinase II required for both viability and male mating behavior, the latter of which probably reflects activation of LOV-1 and PKD-2 by KIN-10; KIN-10 is orthologous to human CSNK2B (LY6G5B; OMIM:610433); a C-terminal domain of KIN-10 (residues 109-174) bind the PLAT domain of LOV-1 in two-hybrid and GST pulldown assays, and KIN-10 colo…	0.59	0.39	0.34	1.59	3.3	2.71	*
WBGene00015185	mrpl-41	mrpl-41 is an ortholog of human MRPL41 (mitochondrial ribosomal protein L41); mrpl-41 is involved in embryo development, nematode larval development and reproduction.Mitochondrial Ribosomal Protein, Large	1.2	0	0	0.09	7.56	0.06
WBGene00004751	sea-2	sea-2 encodes a zinc finger protein; SEA-2 is an autosomal signal element (ASE) that functions to interpret the X:A chromosomal ratio; in addition, SEA-2 functions autonomously in the intestine to regulate adult lifespan and autonomously in seam cells to regulate larval developmental timing; in regulating lifespan and developmental timing, SEA-2 functions as a post-transcriptional negative regula…	2.38	2.27	1.42	0.6	1.43	0.81	*
WBGene00016202	kle-2	kle-2 is an ortholog of human NCAPH2 (non-SMC condensin II complex, subunit H2); kle-2 is involved in RNA interference, embryo development, germline cell cycle switching, mitotic to meiotic cell cycle, hermaphrodite genitalia development, locomotion, mitotic sister chromatid segregation and oviposition.KLEisin (abnormal closure) family	0.39	0.59	0.23	0.5	6.93	0.26
WBGene00044737	ttr-45	TransThyretin-Related family domain	2.38	2.02	0.44	3.45	0	0.6
WBGene00001080	dpy-21	dpy-21 encodes a novel, conserved protein with a proline-rich N terminus; dpy-21 affects RNA levels of X-linked dosage-compensated genes, body length in hermaphrodites, and fertility and male tail development in males; DPY-21 interacts in vivo with DPY-27 and SDC-3, members of the dosage compensation complex, and like members of the dosage compensation complex, is diffusely localized in nuclei of…	3.64	2.15	1.71	0.89	0.09	0.4	*
WBGene00021543	Y43B11AR.1	not known	1.17	1.88	3.42	0.8	0	1.61
WBGene00018152	acs-4	acs-4 is an ortholog of human ACSL4 (acyl-CoA synthetase long-chain family member 4) and ACSL3 (acyl-CoA synthetase long-chain family member 3); acs-4 is involved in embryo development, lipid storage, locomotion and reproduction; acs-4 is predicted to have catalytic activity, based on protein domain information.fatty Acid CoA Synthetase family	1.55	0.77	0.51	1.76	3.14	1.13	*
WBGene00007158	B0379.6	not known	3.85	2.53	1.53	0.86	0	0.09
WBGene00016670	ilys-3	ilys-3 is involved in defense response; ilys-3 is predicted to have lysozyme activity, based on protein domain information.Invertebrate LYSozyme	1.79	0.79	2.35	3.87	0	0.05
WBGene00004357	rho-1	rho-1 encodes a Rho GTPase; rho-1 activity is required for regulation of a number of actin filament-based processes including embryonic polarity, cell migration, cell shape changes, muscle contraction, and neurite outgrowth; in addition, RHO-1 is required for both DGK-1- and UNC-13-dependent and independent regulation of synaptic signaling at neuromuscular junctions; as RHO-1 binds DGK-1 in vitro…	0.7	0.62	0.88	1.1	1.93	3.62	*
WBGene00016017	C23G10.11	not known	0	2.97	2.09	3.77	0	0
WBGene00001439	fkh-7	fkh-7 encodes one of 15 forkhead transcriptional regulators encoded by the C. elegans genome; by homology, FKH-7 is predicted to function as a transcription factor that regulates gene expression during development; however, as loss of fkh-7 activity via RNA-mediated interference (RNAi) does not result in any obvious abnormalities, the precise role of FKH-7 in C. elegans development and/or behavio…	1.98	2.82	1.57	0.63	1.42	0.41	*
WBGene00003968	peb-1	peb-1 encodes a novel DNA-binding protein; during development, peb-1 activity is required for proper morphogenesis of the pharynx, vulva, and hindgut and for normal molting, feeding, and body morphology; in vitro, PEB-1 exhibits sequence-specific DNA binding to a regulatory sequence known as subelement C, which directs pharynx-specific myo-2 expression and in yeast, PEB-1 exhibits modest transcri…	1.7	2.1	1.53	0.49	1.93	1.08	*
WBGene00000703	col-129	col-129 is an ortholog of human SFTPD (surfactant protein D); col-129 is a structural constituent of cuticle, based on protein domain information.COLlagen	0.25	0.22	2.04	5.47	0	0.84	*
WBGene00001000	dim-1	dim-1 encodes novel proteins containing three immunoglobulin-like repeats in the carboxy terminus; dim-1 was originally identified in screens for mutations that suppress locomotion defects caused by aberrant muscle assembly in animals carrying a missense mutation in unc-112, which encodes a pleckstrin homology domain-containing protein required for the early stages of muscle assembly; loss-of-fun…	0.52	0.25	0.2	0.62	3	4.22	*
WBGene00007433	swsn-7	swsn-7 is an ortholog of human ARID2 (AT rich interactive domain 2 (ARID, RFX-like)); swsn-7 is involved in apoptotic process, body morphogenesis, cellular response to DNA damage stimulus, embryo development, hermaphrodite genitalia development, nematode larval development, receptor-mediated endocytosis, reproduction and striated muscle myosin thick filament assembly; swsn-7 is predicted to have …	1.66	2.19	0.66	1.17	1.4	1.72	*
WBGene00017763	crls-1	crls-1 encodes a cardiolipin synthase; by homology, CRLS-1 is predicted to catalyze cardiolipin biosynthesis from phosphatidylglycerol and cytidinediphosphate-diacylglycerol, and loss of crls-1 activity results in reduced levels of cardiolipin and elevated levels of phosphatidylglycerol; in C. elegans, crls-1 activity is required for normal germ cell mitochondrial membrane potential and cristae m…	0.25	4.31	0.69	0.58	2.19	0.77
WBGene00235262	T05C7.9	not known	0	0	0	8.79	0	0
WBGene00019305	snap-29	snap-29 encodes one of the SNAP25-family of double SNARE-domain target-SNAREs orthologous to human synaptosomal-Associated protein (OMIM:604202); snap-29 is an essential gene important for development and cellular functions throughout the life cycle; SNAP-29 is required for secretion of many transmembrane cargo proteins of oocyte cells; loss of SNAP-29 leads to defects in ovulation and RNAi leads…	1.28	1.18	0.84	1.82	2.08	1.58
WBGene00015790	C15C7.4	not known	1.03	0	3.13	0.27	0	4.35		*
WBGene00008603	F09B9.4	not known	1.01	0.68	1.92	0.75	1.35	3.07
WBGene00008973	F20D1.1	F20D1.1 is an ortholog of human CACFD1 (calcium channel flower domain containing 1); F20D1.1 is predicted to have calcium channel activity, based on protein domain information.not known	1.12	0.83	1.46	1.62	1.72	2.03	*
WBGene00022599	ZC395.10	daf-41 is an ortholog of human PTGES3 (prostaglandin E synthase 3 (cytosolic)); daf-41 is involved in embryo development and reproduction; daf-41 is localized to the myofibril.not known	0.68	0.24	1	2.17	2.02	2.66	*
WBGene00003728	nhr-138	nhr-138 is predicted to have sequence-specific DNA binding activity, sequence-specific DNA binding transcription factor activity, steroid hormone receptor activity, and zinc ion binding activity, based on protein domain information.Nuclear Hormone Receptor family	0.43	0.9	1.44	0.41	4.67	0.9	*
WBGene00003901	paa-1	paa-1 encodes the sole C. elegans homolog of PR65, the structural subunit of protein phosphatase 2A (PP2A); paa-1 is an essential gene, required in RNAi assays for embryonic viability, fertility, and cuticular integrity; PAA-1 protein physically interacts with LET-92, the PP2A catalytic subunit, and with RSA-1, a PP2A regulatory subunit; PAA-1 also physically interacts with SMG-5; PAA-1 localizes…	0.71	0.98	1.14	1.92	2.36	1.64		*
WBGene00003776	nmy-1	nmy-1 encodes a class II non-muscle myosin heavy chain related to Drosophila zipper, which plays a role in several aspects of embryonic morphogenesis; in C. elegans, NMY-1 is required for embryonic elongation and establishment of normal body morphology; however, nmy-1 functions redundantly with another non-muscle myosin heavy chain gene, nmy-2, during elongation and establishment of normal body m…	1.74	2.95	0.65	1.88	0.44	1.08	*
WBGene00006321	sup-12	sup-12 encodes an RNA-binding protein that contains a conserved RNA recognition motif (RRM); during development, SUP-12 functions as a muscle-specific splicing factor to regulate alternative pre-mRNA processing of unc-60 and egl-15 transcripts; in vitro, SUP-12 can bind intronic regions of the unc-60 and egl-15 pre-mRNAs; specifically, SUP-12 binds the unc-60 intron 1A cooperatively with ASD-2, w…	1.33	1.06	0.89	1.1	2.07	2.29	*
WBGene00011527	cchl-1	cchl-1 encodes a cytochrome C-type heme lyase; by homology, CCHL-1 is predicted to covalently attach heme to cytochrome c; loss of cchl-1 activity results in longer lifespan.	0.54	0.71	0.41	2.46	1.4	3.21	*
WBGene00019492	K07E3.4	K07E3.4 is an ortholog of human MTHFD1L (methylenetetrahydrofolate dehydrogenase (NADP+ dependent) 1-like) and MTHFD1 (methylenetetrahydrofolate dehydrogenase (NADP+ dependent) 1, methenyltetrahydrofolate cyclohydrolase, formyltetrahydrofolate synthetase); K07E3.4 is predicted to have ATP binding activity and formate-tetrahydrofolate ligase activity, based on protein domain information.not known	0.83	4.07	1.92	1.09	0.38	0.44		*
WBGene00006796	unc-62	unc-62 encodes a Meis-class homeodomain protein required for posterior embryonic morphogenesis, male tail morphogenesis, commissure formation by VD and DD motor neurons, vulval morphogenesis, and normal locomotion; UNC-62 is orthologous to Drosophila HOMOTHORAX; both maternal-effect unc-62 alleles and the zygotic lethal unc-62(s472) allele phenotypically resemble mutations of the caudal ortholog …	1.4	1.01	0.82	0.67	1.71	3.11	*
WBGene00000901	daf-5	daf-5 encodes a proline-rich protein, conserved in C. briggsae but not observed in non-nematode genomes, that promotes dauer formation in the group II branch of the dauer pathway, may regulate chemosensation via AWC neurons, and may regulate egg laying; daf-5 mutations suppress the dauer phenotype of group II Daf-c mutants; daf-5(e1385) partially suppresses dauer formation by aex-6(sa699) mutants…	2.75	1.08	2.56	0.87	0.3	1.15	*
WBGene00017733	ubxn-1	ubxn-1 encodes one of six C. elegans UBX (ubiquitin regulatory X) domain-containing proteins.	2.62	2.14	0.37	1.99	0	1.58	*
WBGene00000608	col-19	col-19 encodes a member of the collagen superfamily containing collagen triple helix repeats (20 copies) that is required for normal structure of the alae; expressed during the L2-to-dauer and L4-to-adult molts with strongest expression in adult animals.	0.93	1.55	0.14	5.48	0	0.58
WBGene00010333	copz-1	F59E10.3 encodes a zeta subunit of the coatomer (COPI) complex; in mass RNAi assays, F59E10.3 is required for embryonic, larval, and adult viability, for fertility, and for normal osmoregulation.	1.18	1.52	1.92	3.18	0	0.88
WBGene00016194	C28H8.3	C28H8.3 is an ortholog of human DDX60 (DEAD (Asp-Glu-Ala-Asp) box polypeptide 60) and DDX60L (DEAD (Asp-Glu-Ala-Asp) box polypeptide 60-like); C28H8.3 is predicted to have ATP binding activity and nucleic acid binding activity, based on protein domain information.not known	0.58	0.68	1.13	1.58	3.18	1.53	*
WBGene00017908	F28H1.1	not known	0.98	5.46	0.72	1.05	0	0.47	*
WBGene00012097	abcf-2	abcf-2 is an ortholog of human ABCF2 (ATP-binding cassette F (GCN20) 2); abcf-2 is predicted to have ATP binding activity and ATPase activity, based on protein domain information.ABC transporter, class F	0.75	0.92	2.13	1.82	0.97	2.08	*
WBGene00000459	ceh-38	ceh-38 encodes two proteins, by alternative splicing, that belong to the ONECUT class of homeodomain proteins (which includes mammalian hepatocyte nuclear factor-6); ceh-38 is expressed from embryos to adults, and in many different tissues (e.g., pharynx, gut, hypodermis and many nerve cells).	1.73	0.9	2.16	1.5	0.93	1.45	*
WBGene00044325	tag-321	tag-321 is an ortholog of human TMEM65 (transmembrane protein 65); tag-321 is localized to the mitochondrion.Temporarily Assigned Gene name	0.79	3.98	0.42	1.98	0.3	1.2	*
WBGene00018218	F40A3.3	F40A3.3 is an ortholog of human PEBP1 (phosphatidylethanolamine binding protein 1); F40A3.3 is localized to the mitochondrion.not known	2.58	1.49	1.6	2.35	0	0.64		*
WBGene00009588	F40F11.3	not known	1.06	0.83	0.3	0.32	6.02	0.13
WBGene00021286	Y24D9A.8	Y24D9A.8 is orthologous to the human gene Transaldolase 1 (TALDO1), a key enzyme in the pentose phosphate pathway, which provides ribose-5-phosphate for nucleic acid synthesis and NADPH for lipid biosynthesis.	1.14	1.47	0.51	1.21	2.83	1.5	*
WBGene00017777	F25B5.6	F25B5.6 is an ortholog of human FPGS (folylpolyglutamate synthase); F25B5.6 is involved in engulfment of apoptotic cell; F25B5.6 is predicted to have ATP binding activity and tetrahydrofolylpolyglutamate synthase activity, based on protein domain information.not known	0.72	2.78	2.38	1.16	0.62	0.99	*
WBGene00022802	ZK688.7	not known	1.54	0	0	0.7	6.41	0
WBGene00020725	cnp-3	CalciNeurin binding Protein	1.08	2.41	0.51	0.43	3.2	1
WBGene00010665	K08E3.5	K08E3.5 is an ortholog of human UGP2 (UDP-glucose pyrophosphorylase 2); K08E3.5 is involved in determination of adult lifespan, embryo development and nematode larval development; K08E3.5 is predicted to have UTP:glucose-1-phosphate uridylyltransferase activity, based on protein domain information; K08E3.5 is localized to the endoplasmic reticulum, the sarcomere and the striated muscle dense body…	1.28	1.57	2.34	1.54	0.73	1.17	*	*
WBGene00011397	T03E6.8	T03E6.8 is involved in lipid storage.not known	2.71	2.32	1.29	1.98	0	0.32	*
WBGene00015340	C02E7.7	not known	2.81	0	2.29	2.64	0	0.87
WBGene00044724	R02E4.3	not known	0	0.42	5.06	2.92	0	0.21
WBGene00007192	B0491.5	B0491.5 is involved in body morphogenesis, embryo development, nematode larval development, positive regulation of growth and reproduction.not known	2.1	0.42	0.67	1.42	2.82	1.17	*
WBGene00017582	F18G5.6	F18G5.6 is involved in innate immune response.not known	0.48	2.45	2.14	2.46	0.46	0.61	*
WBGene00008414	D2030.4	D2030.4 encodes the C. elegans ortholog of the NDUFB7/B18 subunit of the mitochondrial NADH dehydrogenase (ubiquinone) complex (complex I).	0	0.15	1.25	1.3	4.2	1.69	*
WBGene00009801	ipla-2	ipla-2 encodes a calcium-independent phospholipase A2 (iPLA2, EC 3.1.1.4); ipla-2 transcription is elevated in response to short-term (2 hr.) fasting; an IPLA-2::GFP fusion protein is expressed in head neurons, body wall muscle, hypodermal seam cells, and the intestine; in the intestine, the IPLA-2::GFP fusion protein localizes to the cytoplasm and assembles into aggregates, that are close to or …	4.31	1.59	1.67	0.4	0.29	0.32	*
WBGene00008506	tkt-1	tkt-1 encodes an ortholog of the human gene TRANSKETOLASE (TKT; OMIM:606781), which when mutated leads to Wernicke-Korsakoff syndrome (OMIM:277730).	0.76	0.58	0.41	1.91	3.16	1.74
WBGene00018862	wago-2	wago-2 is an ortholog of human AGO1 (argonaute RISC catalytic component 1), AGO4 (argonaute RISC catalytic component 4), AGO3 (argonaute RISC catalytic component 3) and AGO2 (argonaute RISC catalytic component 2); wago-2 is involved in embryo development and reproduction; wago-2 is predicted to have nucleic acid binding activity, based on protein domain information.Worm ArGOnaute protein	0.34	3.13	0	0.15	0.44	4.49
WBGene00010697	uda-1	uda-1 is an ortholog of human ENTPD5 (ectonucleoside triphosphate diphosphohydrolase 5) and ENTPD6 (ectonucleoside triphosphate diphosphohydrolase 6 (putative)); uda-1 is involved in GDP metabolic process and UDP metabolic process; uda-1 exhibits guanosine-diphosphatase activity and uridine-diphosphatase activity; uda-1 is localized to the cytoplasmic vesicle membrane.Uridine DiphosphAtase	0.99	2.25	1.16	3.2	0.56	0.38	*
WBGene00000618	col-41	col-41 encodes a cuticle collagen.	4.76	0.29	1.98	0.47	0.28	0.76
WBGene00003012	lin-26	lin-26 encodes a zinc-finger protein that shares a unique C2H2 motif together with LIR-1, LIR-2, and LIR-3; during development, lin-26 activity is required for proper differentiation of non-neuronal ectodermal cells and the somatic gonad epithelium; LIN-26 is expressed in many different cell types including the rectal rep, somatic gonad, glial, and hypodermal cells; ectopic LIN-26 expression duri…	0.71	1.18	1.91	2.49	0.87	1.38	*
WBGene00015791	C15C7.5	C15C7.5 is involved in lipid storage and locomotion.not known	1.79	0.44	1.16	1.58	2.64	0.92	*
WBGene00016235	C29H12.2	C29H12.2 is an ortholog of human SLC35F6 (solute carrier family 35, member F6).not known	0	1.61	1	2.67	1.35	1.89	*	*
WBGene00255714	B0511.19	B0511.19 is involved in gamete generation and nematode larval development.not known	1.13	2.86	0	3.7	0	0.83	*
WBGene00011240	R11A8.7	The protein product of this gene is predicted to contain a glutamine/asparagine (Q/N)-rich ( prion ) domain, by the algorithm of Michelitsch and Weissman (as of the WS77 release of WormBase, i.e., in wormpep77).	1.66	2.9	0.91	1.01	0.64	1.39	*
WBGene00012112	T28A8.6	T28A8.6 is involved in determination of adult lifespan.not known	0.16	7.98	0	0.27	0	0.1
WBGene00000443	ceh-20	ceh-20 encodes one of three C. elegans homeodomain proteins (CEH-20, CEH-40, and CEH-60) homologous to Extradenticle (Exd/Pbx); together with ceh-40 and unc-62, ceh-20 activity is required for embryonic viability; ceh-20 is also required as a cofactor for LIN-39- and MAB-5- dependent postembryonic mesoderm patterning; in addition, ceh-20 is required for regulating post-embryonic migrations of the…	0.09	0.97	1.44	1.13	3.31	1.56
WBGene00006787	unc-52	The unc-52 gene encodes perlecan, a protein orthologous to human basement membrane-specific heparan sulfate proteoglycan core protein (HSPG2; OMIM:142461, which when mutated leads to Schwartz-Jampel syndrome or dyssegmental dysplasia); UNC-52 plays essential roles in muscle structure development and regulation of growth factor-like signaling pathways; UNC-52 is synthesized by the hypodermis and l…	1.5	1.96	1.65	1.06	1.11	1.22	*
WBGene00011687	T10C6.5	T10C6.5 is an ortholog of human CWC15 (CWC15 spliceosome-associated protein); T10C6.5 is involved in embryo development and receptor-mediated endocytosis; T10C6.5 is localized to the nucleus.not known	1.61	0.85	0.19	3.31	0	2.53	*
WBGene00012717	Y39E4B.6	Y39E4B.6 is involved in cell migration; Y39E4B.6 is predicted to have cyclin-dependent protein serine/threonine kinase inhibitor activity and snRNA binding activity, based on protein domain information.not known	2.23	2.81	2	0.59	0.73	0.13
WBGene00000102	akt-1	akt-1 encodes an ortholog of the serine/threonine kinase Akt/PKB; akt-1 genetically interacts with the insulin signaling pathway and functions to regulate such processes as dauer larval development and salt chemotaxis learning; AKT-1 binds calmodulin in vitro in a calcium-dependent manner; an AKT-1::GFP fusion protein is widely expressed beginning in late stage embryos and continuing through adul…	1.76	3.14	1.68	1.08	0.3	0.52	*	*
WBGene00019162	eif-1.A	eif-1.A encodes a homolog of eukaryotic translation initiation factor 1A; eif-1.A is widely expressed and, by homology, is predicted to function in translation initiation.	0.41	2.57	0.29	1.24	1.73	2.2
WBGene00020229	T05A8.3	not known	1.74	0.25	2.13	1.08	1.39	1.83
WBGene00021605	Y46H3C.5	not known	1.64	4.97	0	1.09	0	0.72
WBGene00009367	F33H2.3	F33H2.3 is an ortholog of human ANP32E (acidic (leucine-rich) nuclear phosphoprotein 32E), ANP32B (acidic (leucine-rich) nuclear phosphoprotein 32B), ANP32D (acidic (leucine-rich) nuclear phosphoprotein 32D) and ANP32A (acidic (leucine-rich) nuclear phosphoprotein 32A).not known	0.22	0.23	0.87	1.89	2.76	2.43
WBGene00011038	R05H5.3	R05H5.3 is an ortholog of human NXNL2 (nucleoredoxin-like 2); R05H5.3 is involved in embryo development.not known	0.34	1.52	0.91	3.25	0	2.37
WBGene00015810	C16A3.5	C16A3.5 is an ortholog of human NDUFB9 (NADH dehydrogenase (ubiquinone) 1 beta subcomplex, 9); C16A3.5 is involved in embryo development, nematode larval development and receptor-mediated endocytosis.not known	0.85	0.52	2.42	1.32	1.03	2.24	*	*
WBGene00000785	cpr-5	cpr-5 encodes a cysteine protease.	1.39	0.92	1.16	2.57	1.08	1.26		*
WBGene00001395	fat-3	fat-3 encodes a delta-6 fatty acid desaturase ( linoleoyl-CoA desaturase ) containing an N-terminal cytochrome b5 domain that is orthologous to the vertebrate fatty acid desaturases (FADS); FAT-3 expressed in yeast uses linoleic and alpha-linolenic acid as substrates; FAT-3 is absolutely required in vivo for synthesis of delta-6 fatty acids, and also required for fully normal synthesis of C20 fat…	0.82	1.16	1.67	3.08	0.94	0.71	*
WBGene00006565	tfg-1	tfg-1 encodes a tumor suppressor gene homologous to human TRK-fused gene (TFG)(OMIM: 602498); TFG-1 is sufficient and necessary to inhibit the normal apoptotic pathway; TFG-1 influences body size and responsible for determining the size of adults; TFG-1 functions in a novel pathway independent of TGF-beta; and insulin signaling to control cell growth and size; TFG-1 directly interacts with SEC-16…	0.11	0.51	1.28	1.07	4.38	1.02		*
WBGene00017735	did-2	did-2 is an ortholog of human CHMP1B (charged multivesicular body protein 1B); did-2 is involved in embryo development, locomotion and nematode larval development.Doa4-Independent Degradation, homologous to yeast Did2	2.1	1.69	1.23	1.85	1.11	0.38
WBGene00022642	lipl-5	lipl-5 encodes a lipase; lipl-5 is expressed in the intestine and its expression is negatively regulated in well-fed animals by MXL-3; lipl-5 expression is induced upon bacterial infection.	1.7	1.66	2.7	1.16	0.29	0.84
WBGene00016763	C49A9.9	C49A9.9 is involved in embryo development and reproduction.not known	1.8	2.35	1.2	0.28	2.52	0.2
WBGene00009454	F36A2.7	F36A2.7 is involved in embryo development and nematode larval development.not known	0.54	0.83	2.17	1.97	1.87	0.96
WBGene00002238	kars-1	kars-1 is an ortholog of human KARS (lysyl-tRNA synthetase); kars-1 is involved in body morphogenesis, embryo development, nematode larval development, positive regulation of growth and reproduction; kars-1 is predicted to have ATP binding activity, lysine-tRNA ligase activity, and nucleic acid binding activity, based on protein domain information.lysyl(K) Amino-acyl tRNA Synthetase	0.16	1.62	1.18	2.29	0.79	2.29		*
WBGene00003372	mlc-4	mlc-4 encodes, along with mlc-1 and mlc-2, one of three C. elegans regulatory myosin light chains; mlc-4 appears to encode the sole C. elegans regulatory light chain for nonmuscle myosin and during development, mlc-4 activity is required maternally for cytokinesis in meiosis and mitosis and for establishment of some aspects of anterior-posterior polarity in the early embryo; further, RNA interfer…	0.41	1.16	0.47	4.03	1.11	1.15	*
WBGene00044547	C13A2.12	not known	0	0.12	2.15	0.81	4.48	0.76	*
WBGene00004783	seu-1	seu-1 encodes three unfamiliar nuclear proteins by alternative splicing, at least two of which are required for completely normal signalling by UNC-6/netrin and its UNC-5 receptor; SEU-1 is also required for fully normal locomotion, body size and dauer formation; seu-1 mutations strongly suppress the misorientation of touch cell growth cones by ectopically expressed UNC-5, which otherwise would d…	1.52	3.21	1.3	1.52	0.21	0.56	*
WBGene00016530	C39D10.2	not known	1.91	0.09	5.73	0.57	0	0
WBGene00003746	nlp-8	Neuropeptide-Like Protein	0.42	0.74	1.54	0.87	3.41	1.32	*
WBGene00022746	ZK470.4	not known	0	8.3	0	0	0	0
WBGene00017571	jmjd-3.1	jmjd-3.1 encodes, by alternative splicing, two isoforms of a histone H3 trimethyllysine-27 (H3K27me3) demethylase that is required for normal gonad migration and organization; JMJD-3.1 demethylates H3K27me3 in vitro; JMJD-3.1 contains an N-terminal TonB domain and a C-terminal JmjC domain, and is homologous to human JMJD3, UTX (OMIM:300128), and UTY (OMIM:400009); null jmjd-3.1(gk384) and jmjd-3.…	2.73	2.23	1.5	1.1	0.04	0.69	*
WBGene00020827	T26A8.4	T26A8.4 encodes the C. elegans ortholog of Saccharomyces cerevisiae Caf120, a component of the conserved Ccr4-Not deadenylase complex that regulates transcription and RNA degradation; in C. elegans, T26A8.4 is essential for embryonic and larval development, as well as germ cell and vulval development, normal body size, and proper locomotion.	1.01	2.26	1.38	1.48	1.13	1.03
WBGene00000942	deb-1	The deb-1 gene encodes a vinculin ortholog highly conserved amongst metazoans including Drosophila, chick, and humans (OMIM:193065); DEB-1 is a muscle attachment protein found in dense bodies, and is required for attaching actin thin filaments to the basal sarcolemma; DEB-1 requires PAT-4/integrin-linked kinase for full assembly into nascent attachments.	0.98	0.67	0.83	1.02	2.83	1.95	*	*
WBGene00020022	R12C12.1	R12C12.1 is orthologous to human GLYCINE DECARBOXYLASE (GLDC; OMIM:238300), which when mutated leads to glycine encephalopathy.	0.78	1.17	0.94	0.48	4.31	0.6
WBGene00004917	snr-4	snr-4 is an ortholog of human SNRPD2 (small nuclear ribonucleoprotein D2 polypeptide 16.); snr-4 is involved in apoptotic process, cell migration, embryo development, germ cell development, gonad development, negative regulation of vulval development, nematode larval development, receptor-mediated endocytosis and secretion by cell.Small Nuclear Ribonucleoprotein	2.41	0.61	1.33	1.44	1.67	0.82	*
WBGene00018481	F45F2.9	F45F2.9 is an ortholog of human HDDC2 (HD domain containing 2); F45F2.9 is involved in reproduction.not known	1.68	1.05	3.69	1.04	0	0.8	*
WBGene00013969	tep-1	tep-1 is an ortholog of human CD109 (CD109 molecule); tep-1 is predicted to have endopeptidase inhibitor activity, based on protein domain information.TEP (ThiolEster containing Protein)	2.19	1.66	1.75	1.27	0.59	0.8	*	*
WBGene00020672	T22B7.3	T22B7.3 is an ortholog of human DDAH2 (dimethylarginine dimethylaminohydrolase 2) and DDAH1 (dimethylarginine dimethylaminohydrolase 1); T22B7.3 is predicted to have hydrolase activity, acting on carbon-nitrogen (but not peptide) bonds, in linear amidines, based on protein domain information.not known	2.27	0.73	3.41	1.19	0.5	0.15
WBGene00012121	T28C6.7	not known	3.18	2	1.27	0.5	0.66	0.63	*
WBGene00018193	F39C12.1	F39C12.1 is an ortholog of human MIOS (missing oocyte, meiosis regulator, (Drosophila)).not known	2.84	2.19	1.16	0.87	0.32	0.85	*
WBGene00010081	F55A11.8	not known	1.05	0.41	0.82	1.18	0	4.76	*
WBGene00045461	C25F9.14	not known	2.76	4.66	0.38	0.4	0	0
WBGene00015540	sams-4	sams-4 is an ortholog of human MAT1A (methionine adenosyltransferase I, alpha) and MAT2A (methionine adenosyltransferase II, alpha); sams-4 is involved in hermaphrodite genitalia development, lipid storage, locomotion, reproduction and secretion by cell; sams-4 is predicted to have ATP binding activity and methionine adenosyltransferase activity, based on protein domain information.S-Adenosyl Met…	1.34	2.3	0.71	1.71	1.01	1.13	*	*
WBGene00003052	lmn-1	lmn-1 encodes the sole C. elegans nuclear lamin; lmn-1 is an essential gene that is required for a number of nuclear processes, including chromatin organization, cell cycle progression, chromosome segregation, and nuclear pore complex spacing; LMN-1 is also required for nuclear envelope localization of EMR-1/Emerin during early development; LMN-1 localizes to the nuclear periphery of all cell typ…	0.68	1.27	1.31	1.98	0.23	2.72	*
WBGene00000670	col-95	col-95 encodes a collagen.	0	0.95	1.34	5.28	0	0.62
WBGene00001834	hda-1	The hda-1 gene encodes a histone deacetylase 1, similar to histone deacetylases RPD3 from yeast and fly; maternal and zygotic expression of hda-1 is required for embryonic viability, and zygotic expression of hda-1 is also required for gonadogenesis and vulval development.	0.45	1.44	0.47	2.75	1.27	1.81	*	*
WBGene00000197	aars-2	aars-2 encodes a predicted cytoplasmic alanyl-tRNA synthetase (AlaRS), a class II aminoacyl-tRNA synthetase that catalyzes the attachment of alanine to its cognate tRNA and is thus required for protein biosynthesis; AARS-2 is essential for embryogenesis, and is required for fertility and a normal rate of postembryonic development; AARS-2 expression is likely ubiquitous and detected in hypodermis,…	0.47	1.62	1.83	1.22	1.84	1.2
WBGene00000192	arl-8	arl-8 encodes an Arf-like small GTPase and is highly conserved among multicellular organisms; arl-8 regulates transport of axonal presynaptic vesicle protein cargo, most likely by preventing vesicle aggregation; arl-8 is involved in endosome to lysosome transport, by promoting late endosome-lysosome fusion; arl-8 is also required for proper embryonic development; arl-8 associates with synaptic ve…	0.17	2.13	0.38	3.09	0.19	2.22	*	*
WBGene00015567	bath-44	The C07D10.2 gene encodes a protein with a meprin-associated Traf homology (MATH) domain that may be involved in apoptosis.	0.7	2.78	1.22	1.26	0.8	1.42
WBGene00001913	his-39	his-39 encodes an H2B histone; by homology, HIS-39 is predicted to function as a nucleosome component required for packaging of DNA into chromatin; loss of his-39 function via RNA-mediated interference (RNAi) does not result in any abnormalities; his-39 is a replication-dependent histone locus that resides in the HIS2 cluster on chromosome V.	1.71	1.15	1.83	3.3	0	0.18
WBGene00012896	snrp-200	snrp-200 is an ortholog of human SNRNP200 (small nuclear ribonucleoprotein (U5)); snrp-200 is involved in cell migration, embryo development, germ cell development, gonad development, growth, nematode larval development, oviposition, regulation of cell proliferation and regulation of meiotic nuclear division; snrp-200 is predicted to have ATP binding activity and nucleic acid binding activity, ba…	1.06	1.68	0.87	1.15	1.94	1.47
WBGene00009531	F38B2.4	F38B2.4 is orthologous to the human gene ADENYLATE KINASE 1 (AK1; OMIM:103000), which when mutated leads to hemolytic anemia.	1.73	0.17	1.03	0.49	3.95	0.77	*
WBGene00003072	lrp-2	lrp-2 is an ortholog of human LRP1 (low density lipoprotein receptor-related protein 1) and LRP1B (low density lipoprotein receptor-related protein 1B); lrp-2 is involved in cell migration, regulation of cell migration and secretion by cell; lrp-2 is localized to the Golgi-associated vesicle.Low-density lipoprotein RecePtor related	2.21	3.11	1.02	0.58	0.7	0.52	*
WBGene00022169	Y71H2AM.4	Y71H2AM.4 is an ortholog of human NDUFC2-KCTD14 (NDUFC2-KCTD14 readthrough) and NDUFC2 (NADH dehydrogenase (ubiquinone) 1, subcomplex unknown, 2, 14.); Y71H2AM.4 is involved in determination of adult lifespan, embryo development, nematode larval development, receptor-mediated endocytosis and reproduction; Y71H2AM.4 is predicted to have NADH dehydrogenase (ubiquinone) activity, based on protein do…	1.89	0.15	1.86	0.79	2.43	1.02	*	*
WBGene00044394	B0034.7	B0034.7 is a predicted gene that can encode a small, novel protein that has similarity to a predicted C. remanei protein and to a region of a hypothetical protein from the anammox bacterium Candidatus Kuenenia stuttgartiensis.	0	0	0	0.46	7.67	0
WBGene00000787	cps-6	cps-6 encodes an ortholog of human mitochondrial endonuclease G (EndoG) that promotes apoptosis, and is required to degrade nicked (TUNEL-positive) DNA in apoptotic cells; transgenic CPS-6 is localized to mitochondria, but transgenic CPS-6 lacking a mitochondrial localization sequence is found in nuclei, and nuclei may be the in vivo target of CPS-6 after its activation by CED-3; CPS-6 has magnes…	0	0.27	0	0.42	7.26	0.18
WBGene00016006	fln-2	fln-2 is involved in locomotion and the molting cycle.FiLamiN (actin binding protein) homolog	1.98	2.35	2.01	0.76	0.6	0.41	*
WBGene00077764	F59C6.16	not known	0	0	2.81	5.29	0	0
WBGene00011270	R31.2	R31.2 is localized to the striated muscle myosin thick filament.not known	0.82	0.9	0.91	1.22	1.89	2.36	*
WBGene00020948	era-1	Embryonic mRna (mRNA) Anterior	0.24	3.69	0.12	2.56	0.6	0.88
WBGene00001030	dnj-12	This gene encodes a protein containing a DnaJ ( J ) domain.	1	2.41	0.64	1.26	0.74	2.03
WBGene00194951	Y105C5A.12	not known	0	0	7.76	0.32	0	0
WBGene00021834	mab-31	mab-31 encodes a novel protein that is highly conserved amongst nematodes; mab-31 functions in the TGF-beta signaling pathway to regulate the male tail ray patterning process, specifically the positioning of the R7-derived ray cell cluster; a mab-31::gfp reporter is expressed in a wide variety of tissues, including the intestine, hypodermis, pharynx, and neuronal support cells; in males, mab-31::…	0.75	1.62	3.88	1.57	0.24	0.01	*
WBGene00011464	T05B9.1	not known	0.17	1.74	1.3	2.18	0	2.68
WBGene00007167	rbg-3	rbg-3 encodes a predicted TBC domain-containing RabGTPase-activating protein (RabGAP) similar to the Ypt/Rab specific GTPase-activating protein gyp6; YPT/Rab GTPases and GAPs regulate eukaryotic vesicular transport; RBG-3 functions as a GTPase for both human and elegans RAB-7; rbg-3 interacts with tub-1/Tubby in yeast two-hybrid screens and regulates fat storage along with tub-1, but not life spa…	0.14	0.44	0	0.81	6.23	0.43	*
WBGene00000625	col-48	col-48 encodes a cuticle collagen.	4.03	0	2.48	1.03	0	0.5
WBGene00001194	egl-27	egl-27 encodes, along with lin-40, one of two C. elegans homologs of human MTA1 (metastasis-associated protein), part of a nucleosome remodeling and histone deacetylation (NURD) complex; in conjunction with its paralog egr-1, egl-27 is required for proper organization in all parts of the embryo, and for the embryonic expression of hlh-8; egl-27 activity is also required for transdifferentiation o…	1.91	2.28	1.11	1	0.68	1.06	*
WBGene00022765	ZK546.14	ZK546.14 is an ortholog of human SURF6 (surfeit 6); ZK546.14 is involved in nematode larval development and receptor-mediated endocytosis.not known	0.72	1.01	1.03	1.76	1.95	1.57
WBGene00001029	dnj-11	dnj-11 encodes a protein containing DnaJ and Myb domains that is orthologous to the mammalian ZRF1/MIDA1/MPP11/DNAJC2 family of ribosome-associated molecular chaperones; in C. elegans, dnj-11 functions to regulate asymmetric cell division and mitotic spindle orientation in the NSM neuroblast and subsequently the apoptotic death of the NSM sister cell; in regulating NSM sister cell death, DNJ-11 f…	0.96	1.08	0.28	1.45	1.93	2.33
WBGene00009051	nduf-6	F22D6.4 encodes an NDUFS6/13 kDa subunit of the mitochondrial NADH dehydrogenase (ubiquinone) complex (complex I); F22D6.4 is required for oxidative phosphorylation and for resistance to volatile anesthetics.	0.29	0	1.35	1.34	0	5.05
WBGene00002078	xpo-1	xpo-1 encodes exportin-1, an importin-beta-like protein orthologous to Drosophila, vertebrate, and yeast exportin-1/CRM1; XPO-1 is predicted to function as a nuclear export receptor for proteins containing leucine-rich nuclear export signals; in C. elegans, XPO-1 is essential for embryogenesis and larval development, and may also be required for normal body morphology and postembryonic growth rat…	2.2	1.83	1.5	1.4	0.57	0.53	*	*
WBGene00001699	grd-10	grd-10 encodes a hedgehog-like protein, with an N-terminal signal sequence and a C-terminal Ground domain; GRD-10 is expressed in seam cells; the Ground domain is predicted to form a cysteine-crosslinked protein involved in intercellular signalling, and it has subtle similarity to the N-terminal Hedge domain of HEDGEHOG proteins; GRD-10 is weakly required for normal molting; GRD-10 is also requir…	1.02	0	3.22	2.35	0.38	1.05
WBGene00020881	T28A11.19	not known	0.26	0	7.65	0.09	0	0
WBGene00045277	ZK742.6	ZK742.6 is involved in cell division.not known	1.7	1.6	0.57	0.67	0.98	2.48	*
WBGene00001086	dpy-27	dpy-27 encodes an ATP-binding protein that is a homolog of the SMC4 subunit of mitotic condensin; DPY-27, in combination with other proteins including MIX-1, act as a unit to repress X-linked gene expression during hermaphrodite dosage compensation; in XX oocytes and early embryos, DPY-27 exhibits diffuse nuclear localization, but by the 30-cell stage of embryogenesis, DPY-27 specifically localiz…	1.75	2.08	1.61	0.73	1.19	0.64	*
WBGene00003123	mag-1	mag-1 is an ortholog of human MAGOHB (mago-nashi B (Drosophila)) and MAGOH (mago-nashi , proliferation-associated (Drosophila)); mag-1 is involved in apoptotic process, body morphogenesis, cytokinesis, determination of adult lifespan, embryo development, feminization of hermaphroditic germ-line, growth, hermaphrodite genitalia development, locomotion, pronuclear migration and vulval development.D…	0.28	0.36	0.63	4.44	0	2.26
WBGene00017986	F32D1.7	F32D1.7 is involved in embryo development.not known	0.5	2.18	0	3.26	0	2.02
WBGene00016987	CC8.2	CC8.2 is an ortholog of human PPP1R3D (protein phosphatase 1, regulatory subunit 3D) and PPP1R3E (protein phosphatase 1, regulatory subunit 3E).not known	0.83	1.39	0.69	0.48	1.7	2.86
WBGene00009859	clec-33	clec-33 is an ortholog of human CLEC3B (C-type lectin domain family 3, member B) and CLEC3A (C-type lectin domain family 3, member A).C-type LECtin	0	0	7.94	0	0	0
WBGene00003231	mex-6	mex-6 encodes a CCCH zinc-finger protein highly similar to MEX-5 that functions with MEX-5 to affect embryonic viability, establish soma germline asymmetry in embryos and establish PIE-1, MEX-1, and POS-1 asymmetry in embryos, and also affects formation of intestinal cells; MEX-6 and MEX-5 may act downstream of the PAR proteins.	0.73	1.86	0.33	2.02	0	2.99
WBGene00007414	C07E3.3	not known	1.04	4.92	1.18	0.52	0	0.26
WBGene00012187	rpb-11	rpb-11 is an ortholog of human POLR2J3 (polymerase (RNA) II (DNA directed) polypeptide J3); rpb-11 is involved in embryo development, hermaphrodite genitalia development, negative regulation of vulval development, nematode larval development, oogenesis and receptor-mediated endocytosis; rpb-11 is predicted to have protein dimerization activity, based on protein domain information.RNA Polymerase I…	3.32	0.26	0	0.24	3.53	0.57
WBGene00019617	K10C2.1	K10C2.1 is an ortholog of human CTSA (cathepsin A); K10C2.1 is predicted to have serine-type carboxypeptidase activity, based on protein domain information; K10C2.1 is localized to the membrane raft.not known	0.75	2.16	1.83	0.58	1.38	1.21		*
WBGene00010901	M28.10	not known	1.44	1.79	0.71	0.58	0.78	2.61
WBGene00011231	R11A5.3	not known	0	1.44	0	0.17	2.48	3.82	*
WBGene00000100	ajm-1	ajm-1 encodes a member of the apical junction molecule class that is required for correct elongation of the C. elegans embryo; AJM-1 contains a coiled-coil motif; AJM-1 binds DLG-1 in vitro, in yeast two-hybrid assays, and in vivo; AJM-1 is mislocalized in a dlg-1(RNAi) background; LET-413 is required for rapid confinement of DLG-1 and AJM-1 to a narrow apical region in C. elegans epithelia; CLC-…	1.38	2.05	1.66	1.59	0.64	0.59	*
WBGene00011510	pdha-1	T05H10.6 encodes an ortholog of the human gene PYRUVATE DEHYDROGENASE (LIPOAMIDE) ALPHA 1 (PDHA1; OMIM:312170), which when mutated leads to Leigh syndrome (OMIM:256000).	0.52	1.1	0.37	1.11	3.19	1.61	*
WBGene00008720	F12F6.1	not known	2.52	2.44	0.68	1.29	0.19	0.77
WBGene00003030	lin-45	The lin-45 gene encodes an ortholog of the vertebrate protein RAF which is required for larval viability, fertility and the induction of vulval cell fates.	0.54	1.19	0.55	1.12	2.46	2.02	*
WBGene00001749	gst-1	gst-1 encodes a putative glutathione S-transferase of the pi class; GST-1 is required for sperm to normally migrate towards a PUFA-based signal exuded by oocytes; gst-1(RNAi) hermaphrodites are infertile, both through aberrant loss of their own sperm and through failure of males to effectively inseminate them.	1.28	0.46	0.88	1.17	0	4.09	*	*
WBGene00011299	ikke-1	ikke-1 is an ortholog of human SBK1 (SH3 domain binding kinase 1); ikke-1 is involved in lipid storage; ikke-1 is predicted to have ATP binding activity and protein kinase activity, based on protein domain information.Inhibitor of NFKappaB Kinase Epsilon subunit homolog	1.8	1.04	0.86	0.94	1.02	2.21	*
WBGene00020158	T02C5.1	The T02C5.1 gene encodes a protein that may be involved in apoptosis; it has some similarity to the tumor necrosis factor (TNF) receptor of vertebrates.	2.92	1.44	1.16	1.35	0.8	0.2
WBGene00000831	ctl-2	ctl-2 encodes one of three C. elegans catalases; CTL-2 exhibits catalase and peroxidase activity in vitro, and thus likely functions in vivo as an antioxidant enzyme that protects cells from reactive oxygen species; ctl-2 activity is required for normal lifespan as well as for the extended lifespan seen in daf-2 mutant animals; in addition, ctl-2 is required for normal egg-laying capacity and for…	1.87	0.66	3.67	1.29	0.07	0.3		*
WBGene00009671	mfap-1	mfap-1 encodes the C. elegans ortholog of the highly conserved mammalian microfibrillar-association protein1 (MFAP1); in C. elegans, MFAP-1 regulates alternative splicing and is essential for development; targets of MFAP-1 regulation include tos-1; MFAP-1 interacts with a number of protein in yeast two-hybrid screens including the products of K04G7.11 and D1054.14 that also encode presumptive spl…	1.18	2.23	1.48	1.5	0	1.47	*
WBGene00000962	dhc-1	dhc-1 encodes a cytoplasmic dynein heavy chain homolog required in one-cell embryos for pronuclear migration, centrosome separation, centrosome proximity to the male pronucleus, and mitotic spindle orientation, suggesting that DHC-1 helps position the microtubule organizing center; DHC-1 genetically interacts with SPD-5, a coiled-coil centrosomal protein.	1.7	1.95	0.77	1.12	1.22	1.09	*
WBGene00017591	F19C7.1	F19C7.1 is involved in innate immune response.not known	2.09	0.72	1.17	0.68	2.17	1.02		*
WBGene00001431	fkb-6	fkb-6 encodes a peptidyl-prolyl cis-trans isomerase that is most closely related to mammalian FK506-binding protein 4; loss of fkb-6 activity via large-scale RNAi screens indicates that fkb-6 is required for embryonic and vulval development as well as wild type brood size; FKB-6 exhibits peptidyl-prolyl cis-trans isomerase activity in vitro, and physically interacts with the Hsp90 ortholog DAF-21…	0.47	2.4	0.41	1.67	2.22	0.68	*	*
WBGene00001858	hil-7	hil-7 encodes an H1 linker histone.	0.72	1.84	2.49	1.92	0	0.87	*
WBGene00002061	ife-3	ife-3 encodes one of five C. elegans homologs of the mRNA cap-binding protein eIF4E; by homology, IFE-3 is predicted to bind capped mRNA and mediate its recruitment to ribosomes during translation initiation; in vitro, IFE-3 binds a monomethylated guanosine cap structure but does not bind a trimethylated guanosine cap, which suggests that IFE-3 likely mediates translation of those mRNAs that do n…	0.63	1.08	0.76	2.88	0	2.49
WBGene00011741	T12G3.6	not known	0.79	2.61	0	2.52	1.39	0.52	*
WBGene00021894	Y54G2A.32	Y54G2A.32 is predicted to have Rho guanyl-nucleotide exchange factor activity, based on protein domain information.not known	2.48	0.56	0.97	0.3	2.35	1.17
WBGene00017423	F13C5.2	F13C5.2 encodes a bromodomain-containing protein; loss of F13C5.2 activity via RNAi in wild-type or various mutant backgrounds results in embryonic and larval lethality as well as sterility, reduced brood sizes, and uncoordinated locomotion; an F13C5.2::gfp reporter fusion is expressed ubiquitously from early embryogenesis through adulthood with notably stronger expression seen in neurons.	0.55	0.39	3.94	0.97	0.44	1.53	*
WBGene00012337	W07G4.3	W07G4.3 is an ortholog of human SCYL1 (SCY1-like 1 (S. cerevisiae)); W07G4.3 is involved in reproduction; W07G4.3 is predicted to have ATP binding activity and protein kinase activity, based on protein domain information.not known	2.45	1.73	1.21	1.14	0.54	0.75	*
WBGene00008915	F17C11.4	not known	0.95	1.75	2.77	1.25	0	1.09	*
WBGene00013691	Y105E8B.6	not known	0.86	0.33	2.8	1.17	0	2.65
WBGene00003149	mbk-1	mbk-1 encodes a putative dual-specificity kinase (predicted to have both serine/threonine and tyrosine substrates) that is orthologous to Drosophila MINIBRAIN and mammalian DYRK1A/MnbK and that has a glutamine/asparagine-rich domain; MBK-1 is found in most or all nuclei, is dispensable for viability, and perturbs olfaction in AWC when overexpressed.	1.4	2.4	0.35	0.79	1.82	1.04
WBGene00003785	nos-3	nos-3 encodes a homolog of Drosophila NANOS that physically interacts with FBF-1 (similar, though not orthologous, to Drosophila PUMILIO); NOS-3 is required in development of the hermaphrodite germ-line to promote the switch from sperm to oocyte production, perhaps by forming a complex with FBF-1 that controls fem-3 mRNA.	1.25	2.6	0.54	1.27	0.42	1.72	*	*
WBGene00004397	rol-6	The rol-6 gene encodes a cuticle collagen related to human collagen alpha 1 (III) chain precursor (OMIM:120180), and is required for normal cuticular morphology; ROL-6 interacts with SQT-1, a closely related cuticle collagen, and is expressed at all stages from L2 to adult with transcripts detected at each of the molts preceding these stages.	2.38	0.3	2.01	0.15	1.93	1.03	*
WBGene00022678	sar-1	sar-1 is an ortholog of human SAR1A (secretion associated, Ras related GTPase 1A) and SAR1B (secretion associated, Ras related GTPase 1B); sar-1 is involved in embryo development, the molting cycle, nematode larval development, receptor-mediated endocytosis, reproduction and secretion by cell; sar-1 is predicted to have GTP binding activity, based on protein domain information.SAR (Secretion Asso…	1.71	0.85	0.91	2.28	0	2.05	*
WBGene00002889	let-765	let-765 is an ortholog of human SBNO1 (strawberry notch 1 (Drosophila)); let-765 is involved in determination of adult lifespan, embryo development, hermaphrodite genitalia development, inductive cell migration, lipid storage, nematode male tail tip morphogenesis, positive regulation of Ras protein signal transduction, positive regulation of cell fate specification, receptor-mediated endocytosis,…	2.06	1.53	1.26	1.02	1.27	0.65	*
WBGene00020314	T07E3.3	T07E3.3 is an ortholog of human GSTK1 (glutathione S-transferase kappa 1); T07E3.3 is involved in negative regulation of vulval development and nematode larval development.not known	0.14	1.58	0.62	1.63	0.93	2.88	*
WBGene00003002	lin-13	lin-13 encodes a large (2248-residue) nuclear protein with multiple zinc fingers of the C2H2 class and a LXCXE retinoblastoma protein-binding motif, that is required for survival through larval development and for negative regulation of vulval fates during postembryonic development.	2.2	1.93	0.6	1.33	0.48	1.23	*
WBGene00016170	C27F2.8	C27F2.8 is an ortholog of human TMEM131 (transmembrane protein 131) and KIAA0922 (KIAA0922); C27F2.8 is involved in body morphogenesis, embryo development, locomotion, nematode larval development, positive regulation of growth and reproduction.not known	1.02	2.59	0.81	0.93	1.27	1.14	*
WBGene00010769	asah-1	K11D2.2 is orthologous to the human gene N-ACYLSPHINGOSINE AMIDOHYDROLASE (ASAH; OMIM:228000), which when mutated leads to Farber lipogranulomatosis.	1.56	0.6	2.26	1.38	1.61	0.34		*
WBGene00019478	cri-2	K07C11.5 is orthologous to the human gene SIMILAR TO TISSUE INHIBITOR OF METALLOPROTEINASE 3 (SORSBY FUNDUS DYSTROPHY, PSEUDOINFLAMMATORY) (TIMP3; OMIM:188826), which when mutated leads to disease.	2.79	0	2.67	1.99	0	0.28
WBGene00004179	prg-2	prg-2 encodes a novel, basic protein that is one of two C. elegans members of the Piwi subfamily of highly conserved Argonaut/Piwi proteins.	0.28	5.15	0.04	0.57	0	1.69	*
WBGene00017756	F23F12.12	not known	0.43	0.09	4.5	2.57	0	0.14
WBGene00009637	nspc-13	Nematode Specific Peptide family, group C	0	0.5	0.59	6.5	0	0.12
WBGene00003949	pbs-3	pbs-3 encodes a B-type subunit of the 26S proteasome s 20S protease core particle; by homology, PBS-3 is predicted to function in ATP/ubiquitin-dependent nonlysosomal protein degradation; loss of pbs-3 activity via large-scale RNAi screens indicates that, in C. elegans, PBS-3 is required for embryonic and germline development, movement, normal body coloration, and normal body morphology.	0.22	1.13	0.51	1.44	0	4.41	*	*
WBGene00000613	col-36	col-36 encodes a collagen protein; expressed during the L1 to L2 and L2 to dauer larval stage molts.	0	0	0.65	0.8	4.36	1.89	*
WBGene00016238	C30A5.3	C30A5.3 is an ortholog of human MOB4 (MOB family member 4, phocein); C30A5.3 is involved in meiotic chromosome segregation.not known	0	0.84	0.95	2.32	1.34	2.2	*
WBGene00006527	tax-6	tax-6 encodes an ortholog of calcineurin A that is required for inhibition and adaptation of several sensory neurons and for the normal regulation of egg-laying by serotonin; TAX-6 stimulates transcription of rcn-1, and binds RCN-1 protein if free Ca[2+] is present; in general, calcineurin positively regulates calcium-dependent signaling; tax-6 loss-of-function mutants exhibit an extended lifespa…	1.74	1.23	1.22	1.05	1.24	1.16	*
WBGene00012100	sipa-1	T27F2.2 encodes a homolog of human SIPA1/EHBP1L1 (OMIM:602180) and its paralogs.	0.89	1.45	0.52	0.34	0.19	4.23	*
WBGene00235306	W03D2.13	not known	0	3.71	1.47	1.03	0	1.41	*
WBGene00012942	Y47D3B.6	not known	1.78	0.5	0.24	4.17	0	0.93	*
WBGene00016038	cst-2	cst-2 encodes a protein kinase that is the C. elegans ortholog of the MST (mammalian Ste20-like) kinases and Drosophila Hippo; CST-2 appears to play a role in the responses to oxidative stress and determination of adult lifespan; in regulating stress response and lifespan, CST-2 functions upstream of the DAF-16/FOXO transcription factor; CST-2 physically interacts with RSF-1, the C. elegans homol…	1.84	1.49	1.69	0.62	1.22	0.76	*
WBGene00010794	dld-1	LLC1.3 is orthologous to the human gene DIHYDROLIPOAMIDE DEHYDROGENASE (DLD; OMIM:246900), which when mutated leads to dihydrolipoamide dehydrogenase deficiency.	1.39	0.49	0.95	1.26	1.6	1.93	*
WBGene00020114	pde-4	pde-4 encodes a cAMP phosphodiesterase orthologous to Drosophila dunce and the mammalian PDE4 family of phosphodiesterases; genetic analysis indicates that pde-4 activity is required for negative regulation of cAMP pools in the synaptic signaling network that controls locomotory rates and for regulation of sleep-like behavior (lethargus) during larval development; antibody staining of adult anima…	1.16	0.83	1.03	0.26	3.43	0.91	*
WBGene00021469	Y39G10AR.1	Y39G10AR.11 is involved in embryo development and gene expression.not known	1.72	1.66	1.39	1.46	0.47	0.91	*
WBGene00000869	cyc-1	cyc-1 encodes a component of complex III ( cytochrome c reductase) required for normal ATP production; reduction of ATP production by cyc-1(RNAi) decreases growth rate and body size, slows behavior, and increases lifespan; cyc-1 encodes a protein predicted by Eisenberg and coworkers, with 52% accuracy, to be mitochondrial	1.18	0.52	1.08	1.93	0.41	2.48		*
WBGene00003559	ncl-1	ncl-1 encodes a cytoplasmic B-box zinc finger protein that negatively regulates rRNA and 5S RNA transcription, nucleolus size, and body size; NCL-1 is orthologous to Drosophila BRAIN TUMOR (BRAT), and ncl-1 mutants can be rescued by brat transgenes; NCL-1 is required for the normally small size of neuronal, muscle, and hypodermal nucleoli, and is already active in 4-cell embryos; NCL-1 may be a r…	1.77	1.69	1.01	0.86	0.84	1.43	*
WBGene00008919	vps-36	vps-36 is an ortholog of human VPS36 (vacuolar protein sorting 36 (S. cerevisiae)); vps-36 is involved in determination of adult lifespan, nematode larval development and reproduction; vps-36 is predicted to have phosphatidylinositol-3-phosphate binding activity and ubiquitin binding activity, based on protein domain information.related to yeast Vacuolar Protein Sorting factor	0.18	0.52	0.07	0.38	5.06	1.39
WBGene00020437	stt-3	stt-3 is an ortholog of human STT3B (STT3B, subunit of the oligosaccharyltransferase complex (catalytic)); stt-3 is involved in embryo development, locomotion, nematode larval development and reproduction; stt-3 is predicted to have oligosaccharyl transferase activity, based on protein domain information.STT (yeast oligosaccharyltransferase subunit) homolog	0.37	1.83	0.57	1.46	1.81	1.55	*
WBGene00000985	dhs-22	dhs-22 encodes a short-chain dehydrogenase predicted to be mitochondrial.	0.42	1.34	2.34	1.73	0.66	1.1
WBGene00015671	C10B5.3	not known	1.77	2.57	0.61	1.07	0.96	0.59
WBGene00020036	R12E2.11	R12E2.11 is an ortholog of human UMPS (uridine monophosphate synthetase); R12E2.11 is involved in UMP biosynthetic process and embryo development; R12E2.11 is predicted to have orotate phosphoribosyltransferase activity, based on protein domain information.not known	2.15	2.05	0	1.07	0	2.3
WBGene00004276	rab-14	rab-14 encodes a member of the Rab GTPase family; rab-14 activity is required in engulfing cells for regulation of phagosome maturation during apoptotic cell degradation, particularly for the steps of lysosome recruitment to phagosomes and phagosome acidification; rab-14 functions redundantly with unc-108, downstream of rab-5, and upstream of rab-7 to regulate apoptotic cell clearance; a RAB-14::…	0.3	1.67	0.09	0.91	3.69	0.9	*
WBGene00008777	F13H10.6	F13H10.6 is an ortholog of human CYSTM1 (cysteine-rich transmembrane module containing 1).not known	0	1.74	3.46	1.85	0	0.5	*
WBGene00022579	ZC262.2	ZC262.2 is an ortholog of human RSRC2 (arginine/serine-rich coiled-coil 2).not known	0.56	0.74	0.84	1.62	3.07	0.72	*
WBGene00000282	cah-4	cah-4 encodes a carbonic anhydrase homolog, which is rather divergent from other such homologs in C. elegans (with at most 38% identity to any other carbonic anhydrase, in or out of C. elegans); it is individually dispensable for viability and for grossly normal postembryonic morphology, and thus may have a more subtle biological function than the basic cytoprotective functions expected for carbo…	0.18	0.88	0.56	0.27	5.1	0.55
WBGene00015809	C16A3.4	C16A3.4 is an ortholog of human ZNF622 (zinc finger protein 622); C16A3.4 is involved in RNA interference, embryo development and reproduction; C16A3.4 is predicted to have nucleic acid binding activity and zinc ion binding activity, based on protein domain information.not known	1.18	0.75	2.34	1.4	0.78	1.07	*
WBGene00017311	F09G2.2	F09G2.2 is an ortholog of human CNPPD1 (cyclin Pas1/PHO80 domain containing 1); F09G2.2 is predicted to have protein kinase binding activity, based on protein domain information.not known	0	1.05	2.27	2.27	0.72	1.21
WBGene00015484	atgl-1	atgl-1 is an ortholog of human PNPLA2 (patatin-like phospholipase domain containing 2), PNPLA5 (patatin-like phospholipase domain containing 5), PNPLA1 (patatin-like phospholipase domain containing 1) and PNPLA3 (patatin-like phospholipase domain containing 3); atgl-1 is involved in lipid storage and reproduction; atgl-1 is localized to the lipid particle.Adipose TriGlyceride Lipase	0.46	1.25	1.57	0.25	2.85	1.13	*
WBGene00009974	F53C11.4	not known	2.09	0.95	0.47	0.79	1.61	1.59	*
WBGene00017816	F26B1.2	F26B1.2 is an ortholog of human HNRNPK (heterogeneous nuclear ribonucleoprotein K); F26B1.2 is involved in cellular response to DNA damage stimulus, embryo development and meiotic chromosome segregation; F26B1.2 is predicted to have RNA binding activity, based on protein domain information.not known	0.39	3.99	0.36	1.5	0.38	0.86	*
WBGene00003751	nlp-13	nlp-13 encodes a predicted neuropeptide of the MSFamide family; expressed primarily in neurons or in the endocrine/secretory cells, and expression includes pharyngeal neurons that modulate pharyngeal pumping of food.	0.78	0.33	3.57	1.18	1.17	0.45	*
WBGene00021379	Y37E11B.7	not known	2.48	0	4.36	0.41	0	0.21
WBGene00000281	cah-3	cah-3 encodes a putative carbonic anhydrase, closely similar to its paralog CAH-5; cah-3 is expressed in intestine and head (including neurons) of L3 larvae through adults, and its transcription is moderately stimulated by DBL-1 and SMA-2; CAH-3 is bound by CKU-80 in two-hybrid assays, but has no obvious function in mass RNAi assays.	0.29	0.09	1.01	0.17	4.71	1.18
WBGene00008764	dylt-1	dylt-1 encodes a putative dynein light chain subunit that inhibits DHC-1 in vivo, but is otherwise dispensable for viability; DYLT-1 is paralogous to DYLT-3, and orthologous to human DYNLT1 and DYNLT3 (OMIM: 300302); dylt-1(RNAi) and dylt-1(ok417) both suppress the lethality of conditional dhc-1 mutations, and dylt-1(RNAi) suppresses dhc-1(or195) spindle length and cytokinesis defects as well, in…	0.25	0.66	1.43	0.84	0.57	3.7	*
WBGene00004307	rap-1	rap-1 encodes a member of the Ras superfamily of small GTPases; the activated protein interacts with W05B10.4 and T14G10.2 in yeast two-hybrid assays and rap-1 is expressed in some neurons in the head and tail, the rectal epithelial cells, body muscle, hypodermis, and in the somatic cells of the gonad.	0.27	1.73	0.44	1.05	1.5	2.45	*
WBGene00021904	Y55B1AL.2	Y55B1AL.2 encodes an ortholog of human GTF2H5 (GENERAL TRANSCRIPTION FACTOR IIH, POLYPEPTIDE 5) and of YDR079C-A (also known as NDR019C) in S. cerevisiae; Y55B1AL.2 is a small protein of ancient origin with other orthologs in plants and Schizosaccharomyces pombe.	4.2	0.59	1.28	0.96	0	0.41	*
WBGene00016790	C49H3.3	C49H3.3 is an ortholog of human LLPH (LLP , long-term synaptic facilitation (Aplysia)).not known	0	2.7	0.97	2.04	1.14	0.59
WBGene00000675	col-101	col-101 encodes a cuticle collagen; loss of col-101 via large-scale RNAi screens results in animals that are pale and slow growing.	0.78	2.48	1.28	1.18	0	1.71
WBGene00019521	dmd-7	dmd-7 is an ortholog of human DMRT2 (doublesex and mab-3 related transcription factor 2), DMRT3 (doublesex and mab-3 related transcription factor 3), DMRT1 (doublesex and mab-3 related transcription factor 1), DMRTA1 (DMRT-like family A1), DMRTB1 (DMRT-like family B with proline-rich C-terminal, 1), DMRTC2 (DMRT-like family C2), DMRTC1 (DMRT-like family C1) and DMRTA2 (DMRT-like family A2); dmd-7…	1.46	1.73	1.22	0.58	1.43	1.01	*
WBGene00020146	got-1.2	got-1.2 is an ortholog of human GOT1 (glutamic-oxaloacetic transaminase 1, soluble); got-1.2 is predicted to have pyridoxal phosphate binding activity and transaminase activity, based on protein domain information.Glutamate Oxaloacetate Transaminase	1.46	0.57	1.53	1.37	1.46	1.03
WBGene00006706	ubc-9	ubc-9 encodes an E2 ubiquitin-conjugating enzyme orthologous to Saccharomyces cerevisiae Ubc9p, which mediates the covalent attachment of the small ubiquitin-related modifier (SUMO) to various substrates including Ran-GAP1 and p53; UBC-9 activity is required for several developmental processes including embryogenesis, larval development, vulval development, posterior morphogenesis, and the DNA da…	0.66	1.9	0.3	1.71	1.04	1.81	*	*
WBGene00008739	F13D12.3	not known	0.3	0.85	2.06	0.82	3.08	0.3
WBGene00014215	obr-3	obr-3 encodes two isoforms of a protein with an N-terminal pleckstrin domain and a C-terminal oxysterol-binding domain; OBR-3 has orthologs in Drosophila (CG5077) and humans (OSBPL8; OMIM:606736); OBR-3 binds the BMP receptor-associated molecule (BRAM) proteins BRA-1 and BRA-2; obr-3 is expressed in pharyngeal muscle, hypodermis, and several neurons; obr-3 is required for normally large body size…	0.23	0.31	0.11	0.09	6.58	0.09	*
WBGene00007588	C14C10.5	C14C10.5 is an ortholog of human PSME4 (proteasome (prosome, macropain) activator subunit 4).not known	1.03	2.01	0.59	1.14	0.68	1.96
WBGene00016746	C48B6.10	not known	2.45	1.1	0.3	2.29	0	1.23	*
WBGene00010661	tyr-2	tyr-2 is an ortholog of human TYR (tyrosinase), TYRP1 (tyrosinase-related protein 1) and DCT (dopachrome tautomerase); tyr-2 is involved in apoptotic process and cellular metabolic process; tyr-2 exhibits dopachrome isomerase activity and is predicted to have oxidoreductase activity, based on protein domain information.TYRosinase	1.76	0.5	1.35	0.86	2.32	0.58
WBGene00007705	C25A1.1	C25A1.1 is an ortholog of human FAM192A (family with sequence similarity 192, member A).not known	0.5	0.69	0.16	1.45	2.14	2.42
WBGene00015512	mthf-1	mthf-1 encodes a gene that is orthologous to human methylenetetrahydrofolate reductase (MTHFR), based on sequence comparison; mthf-1 is among several genes that are upregulated in a gene expression profiling study of the oxidative stress response of aak-2 (homolog of alpha-subunit of AMP-activated protein kinase) mutants.	0.13	1.36	0.97	1.37	1.93	1.6
WBGene00015698	kca-1	kca-1 is involved in embryo development, establishment of meiotic spindle localization and polar body extrusion after meiotic divisions; kca-1 exhibits kinesin binding activity; kca-1 is localized to the kinesin I complex.Kinesin Cargo Adaptor	0	2.02	0	1.36	1.29	2.68
WBGene00006801	unc-68	unc-68 encodes a ryanodine receptor ortholog that is expressed in body-wall muscle cells and is required for normal body tension and locomotion; unc-68 mutants are flaccid, sluggish, and resistant to ryanodine, but have normal muscle ultrastructure; UNC-68 is dispensable for excitation-contraction coupling itself, but may amplify its calcium signals; the unc-68/kra-1(kh30) mutation is an S1444N s…	2.04	1.67	1.02	0.73	0.82	1.06	*
WBGene00016990	vps-37	vps-37 encodes the C. elegans ortholog of Saccharomyces cerevisiae Srn2p/Vps37p, a member of the endosomal sorting ESCRT-I complex that functions in endosomal sorting of mono-ubiquitinated membrane proteins; in C. elegans, VPS-37 is an essential component of the ESCRT-I complex (other members include VPS-28, MVB-12, and TSG-101) that affects the rate at which cell surface receptors are degraded a…	1.9	2.54	0.63	1.7	0	0.57	*
WBGene00008000	slc-17.2	C38C10.2 is orthologous to the human gene SOLUTE CARRIER FAMILY 17 (ANION/SUGAR TRANSPORTER), MEMBER 5 (SLC17A5; OMIM:604322), which when mutated leads to disease.	1.14	3.06	0.19	1.39	1.05	0.5	*
WBGene00011880	T21B6.3	The protein product of this gene is predicted to contain a glutamine/asparagine (Q/N)-rich ( prion ) domain, by the algorithm of Michelitsch and Weissman (as of the WS77 release of WormBase, i.e., in wormpep77).	2.34	0.39	1.51	0.51	1.26	1.32	*
WBGene00016659	C45B2.2	not known	0	1.58	0.64	1.81	2.55	0.72
WBGene00009783	rer-1	rer-1 is an ortholog of human RER1 (retention in endoplasmic reticulum sorting receptor 1).RER (Retention in Endoplasmic Reticulum) homolog	0.45	1.02	0.98	1	2.42	1.43	*	*
WBGene00016258	vha-16	vha-16 encodes an an ortholog of subunit d of the membrane-bound (V0) domain of vacuolar proton-translocating ATPase (V-ATPase); VHA-16 is predicted to mechanically anchor the V-ATPase cytosolic rotor (stalk) to the membrane, while also providing a hub for the V-ATPase transmembrane rotor; vha-16 is expressed in diverse tissues (e.g., excretory cell, pharynx, intestine, hypodermis, and neurons).	1.42	0.73	1.42	1.48	0.87	1.38	*
WBGene00018468	tag-80	F45E4.3 encodes a protein containing C-terminal PDZ and C2 Ca2+-binding domains that is related to the mammalian active zone protein Piccolo/Aczonin; loss of F45E4.3 activity has been reported to result in uncoordinated locomotion, suggesting that F45E4.3 plays a role in the organization and/or function of the neuromuscular system.	1.65	2.1	1.65	0.71	0.7	0.48	*
WBGene00013477	Y69E1A.5	not known	0.52	0.35	2.08	1.09	1.77	1.48		*
WBGene00006980	zig-3	zig-3 encodes a predicted secreted protein that is a member of the immunoglobulin superfamily of proteins; a zig-3::gfp reporter fusion is expressed in the PVT, AIM, and ASI neurons, as well as in the vulva and weakly in the body wall muscle.	1.77	3.52	1.57	0.28	0	0.15
WBGene00000941	ddp-1	ddp-1 encodes the C. elegans ortholog of Saccharomyces cerevisiae Tim8p and human TIMM8A or deafness/dystonia peptide; DDP-1 is predicted to be part of a heterooligomeric complex that localizes to the mitochondrial intermembrane space and facilitates translocation of proteins from the cytosol to the inner mitochondrial membrane; in C. elegans, DDP-1 is required for normal mitochondrial morphology.	2.41	0.22	2.28	2.07	0	0.31
WBGene00001565	gei-8	gei-8 encodes a novel protein highly similar to C. briggsae BP:CBP04038 that contains a glutamine/asparagine (Q/N)-rich ( prion ) domain (by the algorithm of Michelitsch and Weissman) and two myb-like DNA-binding domains; interacts with GEX-3 in yeast two-hybrid assays.	2.85	1.33	0.91	0.51	1.28	0.4
WBGene00206484	C31H2.14	not known	6.01	1.27	0	0	0	0	*
WBGene00003043	lip-1	lip-1 encodes a mitogen-activated protein (MAP) kinase phosphatase homologous to the vertebrate dual specificity phosphatase MKP-3; during development, LIP-1 negatively regulates MAP kinase activity to control the extent of germline proliferation and oocyte meiotic cell cycle progression; lip-1 activity is also required redundantly with dep-1 to negatively regulate MAPK signaling during vulval in…	0.77	1.83	0.33	1.52	0.81	2.02	*
WBGene00019125	ddl-1	ddl-1 encodes a coiled-coil protein orthologous to vertebrate CCD53; loss of ddl-1 activity via RNAi results in a daf-16-dependent increase in lifespan.	1.94	2.6	0	0.26	2.11	0.36
WBGene00014115	gld-4	gld-4 encodes a noncanonical poly(A) polymerase orthologous to Saccharomyces cerevisiae Trf4/5p; GLD-4 activity is required for early meiotic progression of male and female gametes in the absence of GLD-2 and for regulation of gld-1 mRNA levels; GLD-4 physically interacts with GLS-1 which stimulates GLD-4 poly(A) polymerase activity in vivo; GLD-4 is expressed predominantly in germ cells and loca…	0.25	3.17	0.98	1.27	0.61	0.99	*
WBGene00013567	Y75B12B.1	Y75B12B.1 encodes a probable transposase, with many C. elegans paralogs and distant similarity to rotifer and insect transposases; Y75B12B.1 has no known function in mass RNAi assays; Y75B12B.1 mRNA is stabilized by bound GLD-1.	0.56	3.03	0.14	1.97	0	1.57
WBGene00015232	B0511.6	B0511.6 encodes a DEAD-box helicase; loss of B0511.6 activity via RNAi indicates that B0511.6 activity is required for larval development.	0.61	0.11	0.71	1.47	2.88	1.49
WBGene00008446	E01G4.3	not known	0.2	0.93	0.29	0.71	2.97	2.17	*
WBGene00016415	ampd-1	ampd-1 is an ortholog of human AMPD1 (adenosine monophosphate deaminase 1), AMPD3 (adenosine monophosphate deaminase 3) and AMPD2 (adenosine monophosphate deaminase 2); ampd-1 is involved in locomotion and nematode larval development; ampd-1 is predicted to have AMP deaminase activity, based on protein domain information.Adenosine MonoPhosphate Deaminase homolog	2.29	1.69	1.49	0.94	0.36	0.49	*
WBGene00007955	C35C5.3	C35C5.3 is predicted to have selenium binding activity, based on protein domain information.not known	1.13	0.8	1.61	1.98	0.54	1.2	*	*
WBGene00017419	F13B9.1	F13B9.1 encodes two proteins by alternative splicing which contain both an immunoglobulin/MHC-like domain and a glutamine/asparagine-rich domain.	1.45	2.24	0.79	1.04	0.26	1.48	*	*
WBGene00003858	ogt-1	ogt-1 encodes an ortholog of O-linked N-acetylglucosamine (O-GlcNAc) transferase (OGT; OMIM:300255) with 12 N-terminal tetratricopeptide (TPR) domains (generally thought to enable protein-protein interactions) and a C-terminal putative catalytic domain; although loss of ogt-1 activity has no effect on overall viability or fertility, ogt-1 mutations result in alterations in macronutrient storage a…	2.03	2.18	1.56	0.88	0.2	0.41	*
WBGene00020866	vps-24	vps-24 is an ortholog of human CHMP3 (charged multivesicular body protein 3); vps-24 is involved in determination of adult lifespan, embryo development, lipid storage, locomotion, the molting cycle, nematode larval development and positive regulation of growth.related to yeast Vacuolar Protein Sorting factor	1.59	0.35	0.66	1.42	0.81	2.43
WBGene00001426	fkb-1	fkb-1 encodes a homolog of mouse FK506-binding protein 2.	1.44	0.98	1.03	1.1	2.16	0.54	*
WBGene00012117	T28B11.1	T28B11.1 encodes a protein containing an F-box, a motif predicted to mediate protein-protein interactions either with homologs of yeast Skp1 or with other proteins; about 5% to 15% of T28B11.1 transcripts are RNA edited to change A to G resulting in a change to residue 369 from an K to a E.	1.48	1.69	1.58	0.95	0.77	0.76
WBGene00022047	Y66H1A.5	not known	1.52	0.53	1.59	2.2	0.57	0.82
WBGene00001259	emb-5	emb-5 encodes the C. elegans ortholog of the Spt6 family of RNA polymerase II transcription elongation factors; first identified in screens for temperature-sensitive embryonic lethal mutations, emb-5 is required for the correct timing of the second E (endoderm)-cell division in the early embryo and thus, for normal embryonic gastrulation; in addition, emb-5 activity is required postembryonically …	1.16	1.54	0.45	1	1.58	1.49
WBGene00001692	grd-3	grd-3 encodes a hedgehog-like protein, with an N-terminal signal sequence and a C-terminal Ground domain; GRD-3 is expressed in adult anterior and posterior seam cells, overlapping GRD-5 expression; GRD-3 is also strongly expressed upon infection with the gram-negative bacterium Serratia marcescens, indicating that GRD-3 may be part of C. elegans innate immunity response; the Ground domain is pre…	0.27	0.43	2.87	0.74	2.64	0.27
WBGene00018730	F53A9.7	not known	1.3	4.09	0.47	1.36	0	0
WBGene00006392	taf-10	taf-10 is an ortholog of human TAF10 (TAF10 RNA polymerase II, TATA box binding protein (TBP)-associated factor); taf-10 is involved in body morphogenesis, embryo development, locomotion, positive regulation of transcription from RNA polymerase II promoter, regulation of mitotic cell cycle, embryonic and reproduction.TAF (TBP-associated transcription factor) family	2.52	0.45	1.1	1.52	0	1.63	*
WBGene00044078	tag-243	tag-243 is an ortholog of human ABRA (actin-binding Rho activating protein).Temporarily Assigned Gene name	1.91	0	1.53	0.71	1.24	1.82	*
WBGene00000928	dao-2	dao-2 encodes a (putatively) secreted protein with a DB module; dao-2 is down-regulated in daf-2 mutant adults by comparison with normal adults, and thus may be involved in dauer formation.	0.33	1.83	1.25	2.69	0	1.11	*
WBGene00014165	puf-12	puf-12 is an ortholog of human KIAA0020 (KIAA0020); puf-12 is involved in embryo development and oviposition; puf-12 is predicted to have RNA binding activity, based on protein domain information.PUF (Pumilio/FBF) domain-containing	0.25	0.81	1.09	0.87	3.15	1.04
WBGene00017757	bra-2	The bra-2 gene encodes a homolog of the human BMP receptor-associated molecule (BRAM1), paralogous to bra-1, that may act upon the SMA-6 TGF-beta signalling pathway	0	3.18	0.97	1.62	0	1.43
WBGene00019403	K05B2.2	K05B2.2 is an ortholog of human RASSF7 (Ras association (RalGDS/AF-6) domain family (N-terminal) member 7) and RASSF8 (Ras association (RalGDS/AF-6) domain family (N-terminal) member 8).not known	0.28	0.87	1.08	0.35	4.1	0.52	*
WBGene00011571	ttr-46	TransThyretin-Related family domain	0.22	0.51	1.51	1.51	2.78	0.67	*	*
WBGene00008607	F09B12.3	F09B12.3 is an ortholog of human PLBD2 (phospholipase B domain containing 2).not known	2.27	0.8	0.53	1.44	0.87	1.26		*
WBGene00000379	cct-4	cct-4 encodes a putative delta subunit of the eukaryotic cytosolic ( T complex ) chaperonin, orthologous to human CCT4 (OMIM:605142); CCT-4 represses SKN-1-dependent transcription of gst-4; CCT-4 is expressed in pharynx, pharyngeal gland cells, intestine, renal gland cells, and neurons; CCT-4 is expressed in touch receptor neurons in a MEC-3-dependent fashion.	1.48	1.29	0.2	1.5	0.86	1.83		*
WBGene00004174	abu-14	The protein product of abu-14 is predicted to contain a glutamine/asparagine (Q/N)-rich ( prion ) domain; abu-14 is transcriptionally up-regulated during times of cuticle synthesis, such as in late embryogenesis and in the molts; it is localized to the pharyngeal cuticle and is required for the function of the pharyngeal grinder.	1.18	0.8	0.24	2.8	0.91	1.23	*
WBGene00012152	cnc-10	cnc-10 encodes one of eleven C. elegans caenacin peptides.	4.86	0.75	0	0.83	0	0.71
WBGene00004387	rnp-4	rnp-4 encodes a putative member of the exon-exon junction complex, orthologous to Y14 in S. cerevisiae and TSUNAGI in D. melanogaster; RNP-4 is required for embryonic viability, fertility, vulval development, and cuticular integrity; however, rnp-4(RNAi) animals show no accumulation of poly(A)+ mRNA in their nuclei, indicating that RNP-4 is dispensable for mRNA export.	3.2	0	0	1.97	1.56	0.41	*
WBGene00006715	ubc-20	ubc-20 is an ortholog of human UBE2K (ubiquitin-conjugating enzyme E2K).UBiquitin Conjugating enzyme	0.51	0.19	0.45	2.45	1.92	1.62	*
WBGene00006359	swp-1	swp-1 encodes a protein containing two SWAP (Suppressor-of-White-APricot splicing regulator) domains that have been implicated in RNA binding; orthologous to C. briggsae CBG09000.	0.33	1	1.86	0.52	2.8	0.62
WBGene00016655	acbp-1	acbp-1 encodes a highly conserved protein containing a functional acyl-CoA-binding binding domain orthologous to human DBI (Diazepam Binding inhibitor) (OMIM: 125950) required for protein stability and ligand binding; acyl-CoA proteins are required for lipid droplet morphology and lipid storage function; acbp-1 mutants have reduced triglycerides, aberrant lipid droplet morphology and number in th…	1.17	0.78	3.59	1.09	0.26	0.2	*	*
WBGene00011944	T23D8.3	T23D8.3 encodes an ortholog of yeast and human LTV1 that inhibits DHC-1 in vivo; in mass RNAi assays, T23D8.3 is required for embryonic and larval development, normally large brood sizes, and normally fast growth.	1.4	0.4	1.23	0.88	1.77	1.41
WBGene00016452	C35D10.17	C35D10.17 is an ortholog of human CMC2 (C-x(9)-C motif containing 2).not known	0	0.36	5.37	0.67	0	0.68
WBGene00015061	cpna-2	cpna-2 encodes proteins with similarity to several InterPro domains including those of polycystin cation channels, von Willebrand factor, the DNA recombination repair protein BRCA2, protein-tyrosine phosphatase, non-receptor type-13, glyoxylate carboligase, and copines, Ca2+-dependent phosphatidylserine binding proteins; cpna-2::gfp reporter fusions are expressed in body wall muscle.	1.63	1.95	0.7	0.48	0.73	1.58	*
WBGene00018393	msra-1	msra-1 encodes a methionine sulfoxide-S-reductase (MsrA) with experimentally confirmed activity.	1.4	1.19	0	0.93	2.52	1.03
WBGene00017070	praf-3	praf-3 is an ortholog of human ARL6IP5 (ADP-ribosylation factor-like 6 interacting protein 5) and PRAF2 (PRA1 domain 2); praf-3 is involved in embryo development and reproduction.Prenylated Rab Acceptor 1 domain Family	0.39	2.62	0.28	1.52	1.88	0.38	*
WBGene00014017	ZK632.10	not known	0.64	1.2	1.08	3.17	0.54	0.44
WBGene00000550	clu-1	clu-1 encodes an ortholog of CLU1/TIF31 in S. cerevisiae, which directs proper cytoplasmic distribution of mitochondria and physically interacts with eukaryotic translation initiation factor 3 (eIF3); worm CLU-1 may be required for the proper distribution of mitochondria.	0.32	1.01	0.37	1.43	1.86	2.07	*	*
WBGene00004465	rpn-9	rpn-9 is predicted to encode a non-ATPase subunit of the 19S regulatory complex of the proteasome that that affects body morphology, embryonic viability, locomotion, larval viability, fertility, and growth; interacts with RPN-11 in yeast two-hybrid assays.	0.24	1.34	0.5	1.82	2	1.16	*	*
WBGene00016033	C24A3.2	C24A3.2 is localized to the plasma membrane.not known	0.28	0.06	3.34	0.6	1.67	1.11	*
WBGene00000377	cct-1	cct-1 encodes a putative alpha subunit of the eukaryotic cytosolic ( T complex ) chaperonin, orthologous to human TCP1 (OMIM:186980), and required for normal pronuclear-centrosome rotation, positioning of the mitotic spindle, meiosis, and distal tip cell migration; CCT-1 is also required to repress SKN-1-dependent transcription of gst-4, and for fertility and viability; CCT-1 is expressed in larv…	1.23	1.4	0.33	1.3	1.29	1.51
WBGene00005016	sqt-1	sqt-1 encodes a cuticle collagen; during larval and adult development, sqt-1 activity is required, likely redundantly, for normal cuticle, and hence organismal, morphology; sqt-1 mRNA abundance oscillates during larval development, peaking at one point during each larval stage and peaking again in adults; sqt-1 transcripts are also detected in animals at the L1-L2d molt; in the temporally distinc…	4.29	0.34	0.46	0.12	1.39	0.45
WBGene00004015	phb-2	phb-2 encodes the C. elegans ortholog of prohibitin PHB2; loss of phb-2 activity via RNAi indicates that phb-2 function is required for mitochondrial organization and morphology and for embryonic, germline, and somatic gonad development; PHB-2, along with prohibitin subunit PHB-1, forms a macromolecular complex that localizes to mitochondrial membranes; PHB-1 and PHB-2 are dependent upon one anot…	0.93	0.53	1.37	1.23	1.2	1.78		*
WBGene00022092	Y69A2AR.21	Y69A2AR.21 is an ortholog of human CCDC12 (coiled-coil domain containing 12); Y69A2AR.21 is involved in embryo development.not known	1.41	1.18	1.04	2.62	0	0.79
WBGene00016803	bath-42	bath-42 encodes a BTB (broad-complex, Tramtrack, and bric-a-brac) and MATH (meprin-associated Traf homology) domain-containing protein; loss of bath-42 function results in increased levels of the RIC-3 nicotinic acetylcholine receptor (nAChR)-specific chaperone in vulval muscles and decreased egg-laying in response to treatment with levamisole, an nAChR agonist; in addition, overexpression of BAT…	1.64	1.42	0.14	2.17	0	1.67	*
WBGene00219476	D1046.16	not known	0	0.14	6.89	0	0	0
WBGene00003476	mtm-3	mtm-3 encodes, by alternative splicing, two isoforms of a myotubularin lipid phosphatase orthologous to human MTMR3 and MTMR4 and paralogous to MTM1; MTM-3 is required for normal locomotion in older adults and for normally long lifespan; MTM-3 has phosphatidylinositol 3-phosphate (PI3P) phosphatase activity; MTM-3 contains a C-terminal FYVE domain that binds PI3P in vitro; MTM-3 is expressed thro…	1.21	1.44	1.35	0.88	1.13	1.02	*
WBGene00012204	mfn-1	mfn-1 is an ortholog of human SLC25A37 (solute carrier family 25 (mitochondrial iron transporter), member 37) and SLC25A28 (solute carrier family 25 (mitochondrial iron transporter), member 28); mfn-1 is involved in embryo development and reproduction.MitoFerrin	0.37	0.12	0.9	0.28	4.95	0.4
WBGene00015339	C02E7.6	not known	0	0.18	2.53	4.31	0	0	*
WBGene00001160	efk-1	efk-1 encodes a calcium/calmodulin-dependent protein kinase with homology to human elongation factor-2 kinase; expressed in only a few cells in embryos.	0.53	1.21	1.7	1.75	0.83	1	*
WBGene00019003	F57B10.5	F57B10.5 is an ortholog of human TMED7 (transmembrane emp24 protein transport domain containing 7) and TMED3 (transmembrane emp24 protein transport domain containing 3).not known	1.7	2.48	0.37	0.71	0	1.76	*
WBGene00010878	M05D6.5	M05D6.5 is an ortholog of human HIGD2B (HIG1 hypoxia inducible domain 2B) and HIGD2A (HIG1 hypoxia inducible domain 2A); M05D6.5 is localized to the endoplasmic reticulum.not known	0	0.21	0.08	0.48	3.64	2.61	*
WBGene00010785	top-2	top-2 is an ortholog of human TOP2A (topoisomerase (DNA) II alpha ); top-2 is involved in embryo development; top-2 is predicted to have ATP binding activity, DNA binding activity, and DNA topoisomerase type II (ATP-hydrolyzing) activity, based on protein domain information.TOPoisomerase	0.4	1.58	0.16	1.4	1.45	2.03	*
WBGene00019693	ostd-1	ostd-1 is an ortholog of human RPN2 (ribophorin II); ostd-1 is involved in cytokinesis, embryo development, endoplasmic reticulum organization, locomotion, nematode larval development, receptor-mediated endocytosis, regulation of cell division and reproduction.OligoSaccharylTransferase, Delta subunit	0.74	0.28	3.05	1.45	0	1.49		*
WBGene00011648	cni-1	cni-1 is an ortholog of human CNIH2 (cornichon family AMPA receptor auxiliary protein 2), CNIH1 (cornichon family AMPA receptor auxiliary protein 1) and CNIH3 (cornichon family AMPA receptor auxiliary protein 3); cni-1 is involved in reproduction; cni-1 is localized to the endoplasmic reticulum and the synapse.CorNIchon (trafficking protein) homolog	0	0.67	0.88	0.73	3.52	1.2	*
WBGene00021587	clec-76	C-type LECtin	2.78	0.57	2.6	0.92	0.04	0.09
WBGene00001572	gei-15	gei-15 is involved in determination of adult lifespan; gei-15 is expressed widely junction and the striated muscle dense body.GEX Interacting protein	1.16	0.86	2.52	0.24	1.55	0.66
WBGene00017119	E04A4.5	E04A4.5 is an ortholog of human TIMM17B (translocase of inner mitochondrial membrane 17 B (yeast)) and TIMM17A (translocase of inner mitochondrial membrane 17 A (yeast)); E04A4.5 is involved in embryo development, hermaphrodite genitalia development, nematode larval development and reproduction; E04A4.5 is predicted to have P-P-bond-hydrolysis-driven protein transmembrane transporter activity, ba…	0.37	2.27	0.52	0.82	0.9	2.1
WBGene00001441	fkh-9	fkh-9 encodes a member of the forkhead domain transcription factor family.	1.51	1.14	2.01	1.36	0.27	0.67	*
WBGene00010988	metr-1	metr-1 encodes a protein orthologous to the human gene Methionine synthase (MTR), which is involved in the conversion of homocysteine to form methionine.	1.27	1.85	0.1	0.88	0.57	2.29
WBGene00009542	copb-2	F38E11.5 encodes a beta (beta-prime) subunit of the coatomer (COPI) complex; in mass RNAi assays, F38E11.5 is required for fertility and general health.	0.36	1.42	0.74	1.27	1.05	2.12	*
WBGene00000657	col-81	col-81 is an ortholog of human MARCO (macrophage receptor with collagenous structure); col-81 is a structural constituent of cuticle, based on protein domain information.COLlagen	0	0.43	0.34	5.26	0	0.93
WBGene00010976	R02D5.1	not known	1.23	3.08	0.63	0.89	0.41	0.7	*
WBGene00003916	par-1	par-1 encodes a serine-threonine kinase; maternally provided PAR-1 is essential for establishing early embryonic polarity; PAR-1 is present in the cytoplasm and in the cell cortex and asymmetrically localized to the posterior cortex of late one-cell stage embryos; PAR-1 is continuously asymmetrically localized to the P lineage (germline blastomeres) at each subsequent division, and evenly distrib…	1.64	2.04	0.93	0.81	0.71	0.81	*
WBGene00012158	ucr-2.1	ucr-2.1 is an ortholog of human UQCRC2 (ubiquinol-cytochrome c reductase core protein II); ucr-2.1 is predicted to have catalytic activity and metal ion binding activity, based on protein domain information.Ubiquinol-Cytochrome c oxidoReductase complex	1.24	0.98	1.66	1.29	0.8	0.96
WBGene00019630	emb-1	emb-1 encodes the anaphase-promoting complex (APC) subunit APC16; emb-1 functions as an essential component of the APC; loss of maternal emb-1 function results in a 1-cell arrest phenotype; temperature-sensitive alleles of emb-1 result in arrest in metaphase I; mutant defects are maternal-specific as emb-1 males are fertile; the zygotic phenotype of emb-1 is sterility; emb-1 behaves both genetica…	0	2.34	0.71	3.19	0	0.68
WBGene00020346	T08B2.5	T08B2.5 is an ortholog of human RBM10 (RNA binding motif protein 10); T08B2.5 is involved in reproduction; T08B2.5 is predicted to have nucleic acid binding activity, nucleotide binding activity, and zinc ion binding activity, based on protein domain information.not known	2.5	2.33	0.48	0.52	0.55	0.54	*
WBGene00010864	xbx-3	X-BoX promoter element regulated	0	0	0.62	0.14	6.16	0
WBGene00002024	hsp-43	hsp-43 encodes a member of the hsp20 family.	0.15	3	1.5	0.2	0.34	1.72	*	*
WBGene00020994	W03F8.4	W03F8.4 is an ortholog of human TPRKB (TP53RK binding protein); W03F8.4 is involved in germ cell development and gonad development.not known	0.7	0.49	1.41	1.5	0.2	2.61	*	*
WBGene00004140	ebax-1	ebax-1 encodes a conserved BC-box-containing protein; EBAX-1 functions as part of a protein quality control mechanism that ensures proper axon guidance; specifically, EBAX-1 functions as a substrate-recognition subunit for misfolded SAX-3 in an Elongin BC-containing Cullin-RING ubiquitin ligase (CRL) complex that promotes degradation of misfolded SAX-3/Robo receptor; EBAX-1 function is particular…	0.55	1.57	0.77	0.85	2.34	0.82	*
WBGene00006702	ubc-3	ubc-3 encodes an E2 ubiquitin-conjugating enzyme orthologous to Saccharomyces cerevisiae and human CDC34 (OMIM:603731) which are involved in regulating protein stability during G1 and G2 cell cycle phase transitions; by homology, UBC-3 is likely required for covalent attachment of ubiquitin to select target proteins to facilitate their degradation; however, as loss of UBC-3 activity via RNA-media…	0.99	1.59	0.63	0.72	2.48	0.49	*
WBGene00000420	ced-6	ced-6 encodes an Src homology (SH) 3 and phosphotyrosine-binding (PTB) domain-containing adaptor protein, orthologous to human CED-6/GULP, that is required for cell corpse engulfment during apoptosis; CED-6 is bound by the phosphotyrosine binding motif in the cytoplasmic tail of the transmembrane protein CED-1, and and within phagocytic cells this interaction may be part of a signal transduction …	2.44	1.21	0.68	1.1	1.06	0.4
WBGene00018961	mrps-16	mrps-16 is an ortholog of human MRPS16 (mitochondrial ribosomal protein S16); mrps-16 is involved in embryo development and receptor-mediated endocytosis; mrps-16 is a structural constituent of ribosome, based on protein domain information.Mitochondrial Ribosomal Protein, Small	0	0.15	0	0.46	6.01	0.27
WBGene00017719	ldp-1	F22F7.1 is an ortholog of human SCCPDH (saccharopine dehydrogenase (putative)); F22F7.1 is predicted to have oxidoreductase activity, based on protein domain information.Lipid DroPlet localized protein	0.49	0.77	0.11	0.77	2.05	2.7
WBGene00015235	cdc-26	cdc-26 encodes, by alternative splicing, two isoforms of a probable anaphase-promoting complex/cyclosome (APC/C) component that has cryptic orthology to budding yeast Cdc26p, and that is required for normal meiosis and asymmetric one-cell embryonic division; although CDC-26 and Cdc26p have little obvious sequence similarity, they do share a common motif in their N-terminal domains, and yeast cdc2…	1.97	1.46	0	1	1.85	0.6	*
WBGene00020139	T01B11.2	T01B11.2 is an ortholog of human ETNPPL (ethanolamine-phosphate phospho-lyase) and PHYKPL (5-phosphohydroxy-L-lysine phospho-lyase); T01B11.2 is involved in embryo development; T01B11.2 is predicted to have pyridoxal phosphate binding activity and transaminase activity, based on protein domain information.not known	2.62	1.52	0.58	1.2	0.17	0.78	*
WBGene00018849	F55A3.3	F55A3.3 is an ortholog of human SUPT16H (suppressor of Ty 16 (S. cerevisiae)); F55A3.3 is involved in embryo development, the molting cycle, nucleus organization and reproduction.not known	0.39	1.53	0.79	1.99	0.33	1.84	*
WBGene00016627	C44B7.5	not known	0.95	2.49	0.12	2.98	0	0.31	*
WBGene00000876	cyl-1	cyl-1 is an ortholog of human CCNL2 (cyclin L2) and CCNL1 (cyclin L1); cyl-1 is involved in embryo development, germ cell development, gonad development, locomotion and nematode larval development; cyl-1 is predicted to have protein kinase binding activity, based on protein domain information.CYclin L	0.65	1.1	1.78	0.99	1.18	1.15	*
WBGene00004134	myrf-1	myrf-1 encodes a protein with a glutamine/asparagine-rich domain, orthologous to human MYRF (myelin regulatory factor); in C. elegans, MYRF-1 activity is required for regulation of the molting cycle, specifically the completion of larval molts and cessation of molting in reproductively mature adult animals; a MYRF-1::GFP fusion protein is expressed in a wide variety of cells and tissues, includin…	0.82	1.4	0.8	0.88	1.13	1.82	*
WBGene00015955	C18B2.4	C18B2.4 is an ortholog of human WBP2NL (WBP2 N-terminal like) and WBP2 (WW domain binding protein 2).not known	1.67	1.86	1	1.05	0	1.26		*
WBGene00001328	epi-1	epi-1 encodes one of two C. elegans laminin alpha chains; epi-1 affects oogenesis due to its affect on gonad development, and also affects cell migrations, axon extension and GABAergic defasciculation, morphology of the VD and DD motor neurons, body morphology, locomotion, gonad sheath epithelialization, body muscle structure, and germ cell proliferation.	0.72	0.94	0.43	0.77	2.17	1.81	*
WBGene00009976	swan-2	swan-2 is an ortholog of human DCAF7 (DDB1 and CUL4 associated factor 7).Seven WD repeats, AN11 family	0.39	1.69	1.34	0.95	0.77	1.69		*
WBGene00011629	T08G11.1	T08G11.1 is an ortholog of human VPS13C (vacuolar protein sorting 13 C (S. cerevisiae)) and VPS13A (vacuolar protein sorting 13 A (S. cerevisiae)).not known	1.18	1.59	1.95	1.18	0.09	0.84	*
WBGene00000866	cyb-2.1	cyb-2.1 is an ortholog of human CCNB2 (cyclin B2), CCNB1 (cyclin B1) and CNTD2 (cyclin N-terminal domain containing 2); cyb-2.1 is involved in embryo development, locomotion, nematode larval development and oocyte maturation.CYclin B	0	1.48	0	3.12	0	2.22
WBGene00012101	zip-10	zip-10 is involved in innate immune response.bZIP transcription factor family	1.99	0.33	1.52	1.7	0	1.27
WBGene00003037	lin-54	lin-54 encode two proteins, LIN-54a and LIN-54b, both of which contain cysteine-rich repeats known as the tesmin/CXC domain, orthologous to lin54 in human T cells (OMIM: 613367); LIN-54 is a DNA binding protein involved in recruiting the DRM complex to its target genes; lin-54 tesmin mutant phenotypes are caused by a defect in DNA binding; LIN-54 targets the DRM complex to genes involved in simil…	1.05	0.69	0.06	2.07	0.97	1.96
WBGene00004096	pqm-1	pqm-1 encodes a C2H2-type zinc finger and leucine zipper-containing protein that is upregulated in response to oxidative stress induced by paraquat treatment; PQM-1 may function as a stress-responsive transcription factor.	0.87	1.2	0.48	0.88	3.02	0.35
WBGene00000110	alh-4	alh-4 is an ortholog of human ALDH3A1 (aldehyde dehydrogenase 3A1), ALDH3A2 (aldehyde dehydrogenase 3A2), ALDH3B1 (aldehyde dehydrogenase 3B1) and ALDH3B2 (aldehyde dehydrogenase 3B2); alh-4 is involved in determination of adult lifespan, embryo development, nematode larval development and reproduction; alh-4 is predicted to have aldehyde dehydrogenase [NAD(P)+] activity, based on protein domain …	0.59	0.89	1.19	1.28	2.42	0.42	*	*
WBGene00007501	apc-17	apc-17 is an ortholog of human ANAPC1 (anaphase promoting complex subunit 1); apc-17 is involved in embryo development, hermaphrodite genitalia development, inductive cell migration, oogenesis and receptor-mediated endocytosis.Anaphase Promoting Complex; see also mat	2.5	1.15	0.5	1.19	0	1.45
WBGene00016018	C23H3.2	C23H3.2 is involved in lipid storage.not known	0.93	0.74	1.37	0.54	2.87	0.34		*
WBGene00014253	ZK1320.3	not known	0.16	1.11	2.21	2.63	0	0.65
WBGene00009285	F31C3.3	F31C3.3 is an ortholog of human KIAA0100 (KIAA0100).not known	1.51	2.28	1.29	0.47	0.62	0.58	*
WBGene00009851	F48F7.6	not known	1.15	1.76	0.88	1.41	0	1.55
WBGene00012253	clec-50	clec-50 is an ortholog of human COLEC11 (collectin sub-family member 11), COLEC10 (collectin sub-family member 10 (C-type lectin)), MBL2 (mannose-binding lectin (protein C) 2, soluble), SFTPA2 (surfactant protein A2) and SFTPA1 (surfactant protein A1).C-type LECtin	1.65	0.9	0.88	0.77	1.69	0.86
WBGene00009393	clec-62	clec-62 is involved in innate immune response.C-type LECtin	1.92	2.88	0.74	0.99	0	0.21
WBGene00018132	F37A4.2	F37A4.2 is an ortholog of human PRKRIP1 (PRKR interacting protein 1 (IL11 inducible)).not known	1.1	3.62	0	1	0	1.02	*
WBGene00002068	ify-1	ify-1 encodes a rapidly evolving protein ligand of FZY-1, with only 53% identity between C. elegans and C. briggsae and with no visible homologs in more distant species; IFY-1 binds FZY-1 and SEP-1 in yeast two-hybrid assays; ify-1(RNAi) and sep-1(RNAi) animals arrest as one-cell embryos with disorganized chromosomes, supporting the hypothesis that IFY-1 is a securin; the fzy-1(h1983) mutation bl…	0.31	1.83	0.27	2.5	0	1.83
WBGene00002073	ima-2	ima-2 encodes one of three C. elegans importin alpha proteins; IMA-2 is predicted to function as an adaptor protein that regulates import of nuclear proteins; during development, ima-2 activity is required for normal germline and embryonic mitoses, specifically for proper chromosome segregration and nuclear reassembly; IMA-2 expression is detected in germ cells, oocytes, and early embryonic cells…	0	0.95	0	2.94	0.2	2.65	*
WBGene00020981	W03D2.6	not known	0.87	3.2	1.13	1.19	0	0.35	*
WBGene00012739	Y40B1B.7	Y40B1B.7 is an ortholog of human CCDC86 (coiled-coil domain containing 86); Y40B1B.7 is involved in embryo development and reproduction; Y40B1B.7 is localized to the nucleolus.not known	0.74	0.94	3.46	0.98	0.09	0.53
WBGene00019103	F59D6.1	not known	0	0	6.07	0.66	0	0
WBGene00011997	T24F1.5	not known	2.28	0.7	1.51	0.77	0.41	1.06
WBGene00003071	lrp-1	lrp-1 encodes a low-density lipoprotein (LDL) receptor-like protein most closely related to the vertebrate gp330/megalin/LRP-2 proteins; during development, lrp-1 activity is required in the hyp7 syncytium for completion of molting and for growth beyond the third larval stage; LRP-1 is expressed on the apical surface of the hyp6 and hyp7 syncytia in hermaphrodites and males from hatching through …	1.66	1.73	1.16	0.67	0.94	0.56	*	*
WBGene00000718	col-145	col-145 is an ortholog of human SFTPD (surfactant protein D); col-145 is a structural constituent of cuticle, based on protein domain information.COLlagen	1.8	0.71	1.16	0.59	1.89	0.57
WBGene00011969	T23G11.4	T23G11.4 is an ortholog of human C9orf78 (chromosome 9 open reading frame 78).not known	3.38	1.25	0.22	0.82	0	1.05
WBGene00017923	F29B9.8	F29B9.8 is involved in embryo development and receptor-mediated endocytosis; F29B9.8 is localized to the plasma membrane.not known	1.74	0.76	1.03	1.41	1.49	0.28		*
WBGene00011436	T04F3.1	T04F3.1 is an ortholog of human ACCS (1-aminocyclopropane-1-carboxylate synthase (Arabidopsis)(non-functional)) and ACCSL (1-aminocyclopropane-1-carboxylate synthase (Arabidopsis)(non-functional)-like); T04F3.1 is involved in locomotion; T04F3.1 is predicted to have catalytic activity and pyridoxal phosphate binding activity, based on protein domain information.not known	1.37	2.82	1.13	0.81	0.19	0.39	*
WBGene00022817	upp-1	upp-1 encodes the C. elegans uridine phosphorylase ortholog; loss of upp-1 activity results in resistance to the anticancer pyrimidine analog 5-fluorouracil (5-FU); in vitro, UPP-1 exhibits both uridine and thymidine phosphorylase activity.	1.55	0.72	0.2	1.24	0	2.99
WBGene00000542	clp-1	clp-1 encodes a calpain homolog that has significant identity to mammalian calpains over its whole length and that contains motifs typical of calpains, including a thiol (cysteine) protease active site and a Ca[2+]-binding domain; CLP-1 is required, in parallel with TRA-3 but in series with ASP-3 and ASP-3, for degenerative (necrotic-like) cell death in neurons induced by mutations such as mec-4(…	1.18	1.09	1.73	1.05	0.77	0.87	*	*
WBGene00000016	abf-5	The abf-5 gene encodes a homolog of the antibacterial factor ASABF from Ascaris suum.	4.51	0.67	1.19	0.16	0	0.15
WBGene00017025	D1037.1	D1037.1 is an ortholog of human SON (SON DNA binding protein); D1037.1 is predicted to have nucleic acid binding activity, based on protein domain information.not known	0.16	0.49	3.03	0.37	2.45	0.18
WBGene00010424	H36L18.2	not known	0.22	0.45	1.73	2.15	0.43	1.7	*
WBGene00014826	R13H4.2	not known	0.77	0.32	1.32	1.38	1.45	1.44	*	*
WBGene00002035	hum-1	hum-1 encodes a class I unconventional myosin heavy chain that, within this class, is most closely related to the amoeboid myosin I subclass; loss of hum-1 activity via RNAi results in a low frequency of aldicarb resistance, suggesting that hum-1 may play a role in regulating synapse structure and/or function; when expressed in the DA cholinergic motor neurons, a HUM-1 reporter fusion protein loc…	1.12	2.38	1.43	1.47	0	0.27
WBGene00015330	C02B10.5	C02B10.5 is an ortholog of human PYGO1 (pygopus family PHD finger 1) and PYGO2 (pygopus family PHD finger 2); C02B10.5 is involved in body morphogenesis, embryo development and reproduction.not known	0.54	2.2	0.85	0.87	0.72	1.48	*
WBGene00000920	daf-28	daf-28 encodes a beta-type insulin, mostly similar to INS-4 and INS-6 and homologous to human insulin; DAF-28 inhibits dauer formation; daf-28 mutants arrest as dauers and have downregulated signals through the DAF-2/insulin pathway; in young animals, daf-28 is expressed in ASI and ASJ neurons, which regulate dauer formation; in older animals, daf-28 expression spreads to other head neurons and t…	0.56	0	2.51	0.15	2.93	0.51
WBGene00009272	gras-1	gras-1 is an ortholog of human CYTIP (cytohesin 1 interacting protein) and GRASP (GRP1 (general receptor for phosphoinositides 1)-associated scaffold protein); gras-1 is involved in embryo development.GRASP (General Receptor for phosphoinositides 1-Associated Scaffold Protein) homolog	2.89	1.6	0	0.64	0	1.53
WBGene00002218	klp-6	klp-6 encodes a predicted monomeric kinesin and member of the UNC-104 family.	1.83	0.36	1.17	0.88	0.36	2.06
WBGene00004199	prx-14	prx-14 is an ortholog of human PEX14 (peroxisomal biogenesis factor 14); prx-14 is involved in embryo development and nematode larval development.PeRoXisome assembly factor	0.71	2.58	0.13	2.03	0	1.21	*
WBGene00020812	acdh-7	acdh-7 is an ortholog of human ACADM (acyl-CoA dehydrogenase, C-4 to C-12 straight chain); acdh-7 is predicted to have acyl-CoA dehydrogenase activity and flavin adenine dinucleotide binding activity, based on protein domain information.Acyl CoA DeHydrogenase	2.71	0.8	1.81	0.99	0.08	0.26
WBGene00022010	catp-7	catp-7 is an ortholog of human ATP13A4 (ATPase type 13A4), ATP13A5 (ATPase type 13A5) and ATP13A3 (ATPase type 13A3); catp-7 is predicted to have ATPase activity, metal ion binding activity, and nucleotide binding activity, based on protein domain information.Cation transporting ATPase	1.3	0.99	2.13	0.79	0.65	0.79	*
WBGene00009712	F44G4.2	F44G4.2 is an ortholog of human NDUFB2 (NADH dehydrogenase (ubiquinone) 1 beta subcomplex, 2); F44G4.2 is involved in embryo development, nematode larval development and reproduction; F44G4.2 is localized to the mitochondrion.not known	1.03	0.16	2.6	1.5	0	1.35	*
WBGene00014090	ZK822.2	not known	1.02	0.71	0.58	3.49	0	0.84	*
WBGene00016406	C34D10.1	C34D10.1 is an ortholog of human MOSPD1 (motile sperm domain containing 1) and MOSPD3 (motile sperm domain containing 3).not known	0.55	2.07	0.22	0.53	2.39	0.88
WBGene00010427	hpo-11	hpo-11 is an ortholog of human NRBP1 (nuclear receptor binding protein 1) and NRBP2 (nuclear receptor binding protein 2); hpo-11 is involved in lipid storage and oviposition; hpo-11 is predicted to have protein kinase activity, based on protein domain information.Hypersensitive to POre-forming toxin	2.83	1.06	1.75	0.55	0.07	0.37	*
WBGene00015064	B0228.7	B0228.7 is an ortholog of human MTAP (methylthioadenosine phosphorylase); B0228.7 is predicted to have S-methyl-5-thioadenosine phosphorylase activity and phosphorylase activity, based on protein domain information.not known	0.79	0.71	1.1	1.53	0.89	1.61	*
WBGene00000277	cab-1	Novel protein which has a C-terminal motif weakly homologous to mouse NPDC-1 and is involved in synaptic regulation; it is expressed in various neurons including ventral cord and tail ganglion neurons; it physically interacts with AEX-3, which is a guanine nucleotide exchange factor for the Rab3 GTPase.	1.22	0.49	1.34	0.66	2.12	0.8	*
WBGene00004459	rpn-2	rpn-2 encodes a non-ATPase subunit of the 26S proteasome s 19S regulatory paritcle (RP) base subcomplex; RPN-2 is required for embryonic, larval, and germline development and by homology, is predicted to function in unfolding and recognition of protein substrates and/or recycling of ubiquitin moieties during protein degradation; RPN-2 is expressed sporadically at all stages of development in the …	1.39	1.27	0.61	1.75	0.31	1.29
WBGene00015280	C01B10.6	not known	1.34	0.74	1.42	1.46	1.13	0.51
WBGene00003097	lys-8	lys-8 encodes a putative lysozyme required for normal longevity, probably because it prevents killing of C. elegans by bacteria infecting its gut; LYS-8 is expressed in intestine up to the terminal bulb of the pharynx, as well as in g1 and g2 pharyngeal gland cells; LYS-8 expression is induced by infection with Serratia marcescens, Pseudomonas aeruginosa, or (weakly) by Microbacterium nematophilu…	0.88	0.94	1.58	1.23	0.74	1.22		*
WBGene00003636	nhr-46	nhr-46 is predicted to have sequence-specific DNA binding activity, sequence-specific DNA binding transcription factor activity, steroid hormone receptor activity, and zinc ion binding activity, based on protein domain information.Nuclear Hormone Receptor family	1.81	1.53	1.72	0.56	0.32	0.65	*
WBGene00012404	Y6G8.2	not known	1.85	2.46	1.3	0.72	0	0.26
WBGene00000369	ccf-1	a homolog of subunit 7 of CCR4-NOT transcription complex from S. cerevisiae.	0.42	1.05	0.13	1.91	0.46	2.61	*
WBGene00016989	CD4.3	CD4.3 is an ortholog of human MRPL48 (mitochondrial ribosomal protein L48); CD4.3 is involved in embryo development, nematode larval development and receptor-mediated endocytosis.not known	0	0.64	0.21	1.57	3.76	0.4
WBGene00008999	myrf-2	myrf-2 encodes a protein with a glutamine/asparagine-rich domain, homologous to human MYRF (myelin regulatory factor); MYRF-2 contains a well-conserved paralog in the C. elegans genome, MYRF-1, encoded by F59B10.1.	1.66	1.33	0.9	0.58	1.3	0.81	*
WBGene00022538	ZC190.4	ZC190.4 is an ortholog of human SAMD4B (sterile alpha motif domain containing 4B).not known	1.03	1.15	1.21	0.53	1.33	1.32	*
WBGene00000875	cyk-4	cyk-4 encodes a Rho GAP (Rho guanosine triphosphatase (GTPase) activating protein); during development, cyk-4 is required for two different processes: 1) paternally provided CYK-4 regulates anterior-posterior polarity in the one-cell embryo by controlling the actomyosin cytoskeletal network, and 2) together with ZEN-4, CYK-4 is sufficient to promote formation of the large bundles of microtubules …	0.98	1.3	1.22	2.18	0	0.89
WBGene00003242	mig-6	mig-6 encodes at least two protein isoforms (long and short) that are highly similar to the extracellular matrix proteins papilin and lacunin; mig-6 is an essential gene required for embryonic hypodermal cell enclosure and normal excretory canal cell function in L1 larvae; MIG-6(S) activity is required cell nonautonomously for the ventral to dorsal phase of distal tip cell (DTC) migration and app…	1.04	0.95	0.55	1.08	1.01	1.93	*
WBGene00020366	acdh-10	T08G2.3 is orthologous to the human gene ACYL-CoA DEHYDROGENASE, MEDIUM-CHAIN (ACADM; OMIM:607008), which when mutated leads to MCAD deficiency.	2.7	0.55	0.98	1.45	0.4	0.47
WBGene00016422	noah-1	noah-1 encodes a PAN and ZP domain-containing protein that is related to the Drosophila extracellular matrix component NompA (no-mechanoreceptor-potential A); loss of noah-1 function via RNAi indicates that NOAH-1 activity is essential for molting; in addition, NOAH-1 appears to be required for embryonic and larval development, vulval development, coordinated locomotion, and normal body morpholog…	1.01	0.56	0.78	2.48	0.28	1.4	*
WBGene00010631	cash-1	cash-1 encodes an ortholog of Drosophila CKA and the human striatins STRN, STRN3, and STRN4 that is required for vulval development; CASH-1 has an N-terminal region which may bind caveolin or calmodulin, and a C-terminal region with five tandem WD domains; by its orthology with CKA and striatins, CASH-1 is predicted to act as a scaffold linking signal transduction proteins (such as JKK-1 and JNK-…	0.89	1.62	0.36	1.15	0.85	1.63		*
WBGene00010018	fbxa-69	This gene encodes a protein containing an F-box, a motif predicted to mediate protein-protein interactions either with homologs of yeast Skp-1p or with other proteins; this gene s encoded protein also contains an FTH/DUF38 motif, which may also mediate protein-protein interaction.	3.48	0.87	1.85	0.29	0	0
WBGene00019744	M02H5.8	not known	0	1.19	0	1.01	2.7	1.58
WBGene00011102	R07E3.1	R07E3.1 is an ortholog of human CTSF (cathepsin F); R07E3.1 is predicted to have cysteine-type peptidase activity, based on protein domain information.not known	1.07	0.33	1.26	2.07	1.09	0.66
WBGene00004930	sod-1	sod-1 encodes the copper/zinc superoxide dismustase, an enzyme that is known to protect cells from oxidative damage; superoxide dismutase activity can be detected in worm extracts; sod-1 activity has been implicated in the increased life-span of dauer larvae where this enzyme demonstrates the highest activity compared to other life-stages as well as in the increased life span of age-1 mutants and…	1.01	0.34	1.33	2.21	0	1.59	*
WBGene00000120	aly-1	aly-1 encodes an RRM motif-containing protein required for normal export of TRA-1/tra-2 mRNA complexes, and thus for normal hermaphroditism; ALY-1 is orthologous to human THOC4 (OMIM:604171), and paralogous to ALY-2 and ALY-3; in the absence of TRA-1, and in conjunction with NXF-2, ALY-1 and its paralog ALY-2 are required to bind the TRE 3 UTR element of tra-2 mRNA, and block tra-2 mRNA s export …	0	1.6	0.4	1.75	0.77	1.96
WBGene00006584	tni-1	tni-1 encodes a member of the troponin family that affects body morphology, locomotion, egg laying, and epithelial morphogenesis in a large-scale RNAi analysis.	0.6	1.11	0.32	0.9	0.94	2.61	*
WBGene00003159	mcm-7	mcm-7 encodes the C. elegans ortholog of the MCM7 member of the MCM complex, a hexameric protein complex required for the initiation and regulation of DNA replication.	0.21	1.25	0.87	2.06	0	2.08		*
WBGene00004105	szy-20	szy-20 encodes a conserved RNA binding protein; szy-20 functions to negatively regulate centrosome size, duplication, and microtubule-nucleating capacity by limiting the amount of centriolar and pericentriolar material, such as gamma-tubulin and ZYG-1, SPD-2, and SPD-5, at the centrosomes; SZY-20 also plays a role in cytokinesis, centrosome attachment to the nucleus, mitotic metaphase spindle len…	0.87	1.14	2.24	1.14	0.4	0.68
WBGene00000602	col-13	col-13 encodes a collagen which is expressed in all stages of development, like sqt-3 (col-1), col-3, col-10, col-11, col-12, and col-14; collagen genes with this expression profile may be specifically required to construct the L1 cuticle (and, perhaps, less specifically required for cuticles at other stages); the amino- and carboxyl-terminal cysteine-rich regions of COL-13 are most closely relat…	1.03	1.27	2.1	0.48	0.79	0.78
WBGene00002162	isp-1	isp-1 encodes a Rieske iron sulphur protein (ISP) which is a subunit of the mitochondrial complex III in the mitochondrial membrane; the subunits are highly conserved in all mitochondria and aerobic bacteria; mitochondrial complex III catalyses electron transport from ubiquinol to cytochrome c; isp-1 mutants show low oxygen consumption, a decreased sensitivity to reactive oxygen species and incre…	1.21	0.49	0.78	1.14	1.54	1.29
WBGene00010605	K06G5.1	not known	1.08	1.76	1.14	1.27	0.47	0.72		*
WBGene00003009	lin-23	lin-23 encodes an F-box- and WD-repeat-containing protein homologous to Saccharomyces cerevisiae MET30 and human beta-TRCP (OMIM:603482), components of SCF (Skp1, Cullin, F-box) ubiquitin-ligase complexes that function in ubiquitin-mediated protein degradation; LIN-23 negatively regulates postembryonic cell divsions in all tissue types, and specifically, has been shown to function cell autonomous…	1.01	1.66	1.44	1.02	0.17	1.14	*
[truncated: 2,297 more rows]

## Sheet: PRE
WBGene Name	Name	Description	wt_PRE	dys-1 (median DP1 and DP2)	fold increse (x)	difference	Blazie et al.	RNAi tested	SUMO		Gene expression changes between N2 and the median fpkm value of DP1 and DP2 worm strains
[truncated: 1,931 more rows]

[truncated: 3 more sheets: PRE (only in dys-1), POST, POST (only in dys-1)]
